# Supplementary material for: Transcriptome profiling and proteomic validation reveals targets of the androgen receptor signaling in the BT-474 breast cancer cell line
Source: Clin Proteomics. 2022 May 14;19:14. doi: 10.1186/s12014-022-09352-2 (PMC9107748; doi:10.1186/s12014-022-09352-2)
Supplement: Supplementary file 3 — Additional file 3. Additional Tables S1-S6. [file 12014_2022_9352_MOESM3_ESM.xlsx]

## Sheet: Cell Line Summary Table
Table 1.	Descriptive results of the cell line authentication analysis.
Sample File	Sample Name	Description of the sample	Company from which the markers were checked	% Authentication	Final result (cell line confirmed)	Date
GP-DIA19766	BTP12-DIAMANDIS-1	BT474 cell line, passage 12	ATCC, USA	1	BT474	2016-06-14
GP-DIA9815	A1-SKP2	SKBR3 cell line, passage 2	ATCC, USA	1	SKBR3	2019-03-01
GP-DIA9815	A2-MD468	MDA-MB-468 cell line, passage 5	ATCC, USA	1	MDA-MB-468	2019-03-01
GP-DIA9142	5-LNP4	LnCaP cell line, passage 4	ATCC, USA	0.9375	LnCaP	2018-12-14
GP-DIA9142	7-HCP14	HaCaT cell line, passage 14	CLS Cell Lines Service GmbH, Germany	1	HaCaT	2018-12-14
GP-DIA8293	BT4P10	BT474 cell line, passage 10	ATCC, USA	1	BT474	2018-10-02
GP-DIA8293	MCP3	MCF7 cell line, passage 3	ATCC, USA	1	MCF7	2018-10-02
GP-DIA8293	MDP3	MDA453 cell line, passage 3	ATCC, USA	1	MDA-MB-453	2018-10-02
GP-DIA8293	ZRP2	ZR75.1 cell line, passage 2	ATCC, USA	1	ZR75.1	2018-10-02
GP-DIA5321	LNC2-DIAMANDIS-9	LNCaP-2 (clone FGC, ATCC® CRL-1740™) cell line, passage	ATCC, USA	2 mismatches/9(~80%)	LnCaP	2017-12-29
GP-DIA19766	BTP18-DIAMANDIS-2	BT474 cell line, passage 18	ATCC, USA	1	BT474	2016-06-14
GP-DIA19766	HCP11-DIAMANDIS-4	HaCaT cell line, passage 11	CLS Cell Lines Service GmbH, Germany	1	HaCaT	2016-06-14
GP-DIA19766	TDP14-DIAMANDIS-3	T47D cell line, passage 14	ATCC, USA	1	T47D	2016-06-14

## Sheet: Cell line authentication result
Table 2.	Results of cell line authentication analysis of the cell lines used in this thesis.
Sample File	Sample Name	Panel	Marker	Allele 1	Allele 2	Allele 3	Allele 4	Results	Date
GP-DIA9142	5-LNP4	GenePrint	AMEL	X	Y			confirmed	2018-12-14
GP-DIA9142	7-HCP14	GenePrint	AMEL	X	X			confirmed	2018-12-14
GP-DIA9815	A1-SKP2	GenePrint	AMEL	X	X			confirmed	2019-03-01
GP-DIA9815	A2-MD468	GenePrint	AMEL	X	X			confirmed	2019-03-01
GP-DIA8293	BT4P10	GenePrint	AMEL	X	X			confirmed	2018-10-02
GP-DIA19766	BTP12-DIAMANDIS-1	GenePrint	AMEL	X	X			confirmed	2016-06-14
GP-DIA19766	BTP18-DIAMANDIS-2	GenePrint	AMEL	X	X			confirmed	2016-06-14
GP-DIA19766	HCP11-DIAMANDIS-4	GenePrint	AMEL	X	X			confirmed	2016-06-14
GP-DIA5321	LNC2-DIAMANDIS-9	GenePrint	AMEL	X	X			confirmed allele 1 (ATCC SRT profile for AMEL: x,y)	2017-12-29
GP-DIA8293	MCP3	GenePrint	AMEL	X	X			confirmed	2018-10-02
GP-DIA8293	MDP3	GenePrint	AMEL	X	X			confirmed	2018-10-02
GP-DIA19766	TDP14-DIAMANDIS-3	GenePrint	AMEL	X	X			confirmed	2016-06-14
GP-DIA8293	ZRP2	GenePrint	AMEL	X	X			confirmed	2018-10-02
GP-DIA9142	5-LNP4	GenePrint	CSF1PO	10	11			confirmed	2018-12-14
GP-DIA9142	7-HCP14	GenePrint	CSF1PO	9	11			confirmed	2018-12-14
GP-DIA9815	A1-SKP2	GenePrint	CSF1PO	12	12			confirmed	2019-03-01
GP-DIA9815	A2-MD468	GenePrint	CSF1PO	12	12			confirmed	2019-03-01
GP-DIA8293	BT4P10	GenePrint	CSF1PO	10	11			confirmed	2018-10-02
GP-DIA19766	BTP12-DIAMANDIS-1	GenePrint	CSF1PO	10	11			confirmed	2016-06-14
GP-DIA19766	BTP18-DIAMANDIS-2	GenePrint	CSF1PO	10	11			confirmed	2016-06-14
GP-DIA19766	HCP11-DIAMANDIS-4	GenePrint	CSF1PO	9	11			confirmed	2016-06-14
GP-DIA5321	LNC2-DIAMANDIS-9	GenePrint	CSF1PO	10	11			confirmed	2017-12-29
GP-DIA8293	MCP3	GenePrint	CSF1PO	10	10			confirmed	2018-10-02
GP-DIA8293	MDP3	GenePrint	CSF1PO	10	12			confirmed	2018-10-02
GP-DIA19766	TDP14-DIAMANDIS-3	GenePrint	CSF1PO	11	13			confirmed	2016-06-14
GP-DIA8293	ZRP2	GenePrint	CSF1PO	10	11			confirmed	2018-10-02
GP-DIA9142	5-LNP4	GenePrint	D13S317	9	10	12		confirmed	2018-12-14
GP-DIA9142	7-HCP14	GenePrint	D13S317	10	12			confirmed	2018-12-14
GP-DIA9815	A1-SKP2	GenePrint	D13S317	11	12			confirmed	2019-03-01
GP-DIA9815	A2-MD468	GenePrint	D13S317	12	12			confirmed	2019-03-01
GP-DIA8293	BT4P10	GenePrint	D13S317	11	11			confirmed	2018-10-02
GP-DIA19766	BTP12-DIAMANDIS-1	GenePrint	D13S317	11	11			confirmed	2016-06-14
GP-DIA19766	BTP18-DIAMANDIS-2	GenePrint	D13S317	11	11			confirmed	2016-06-14
GP-DIA19766	HCP11-DIAMANDIS-4	GenePrint	D13S317	10	12			confirmed	2016-06-14
GP-DIA5321	LNC2-DIAMANDIS-9	GenePrint	D13S317	10	12			confirmed	2017-12-29
GP-DIA8293	MCP3	GenePrint	D13S317	11	11			confirmed	2018-10-02
GP-DIA8293	MDP3	GenePrint	D13S317	12	12			confirmed	2018-10-02
GP-DIA19766	TDP14-DIAMANDIS-3	GenePrint	D13S317	12	12			confirmed	2016-06-14
GP-DIA8293	ZRP2	GenePrint	D13S317	9	9			confirmed	2018-10-02
GP-DIA9142	5-LNP4	GenePrint	D16S539	11	11			confirmed	2018-12-14
GP-DIA9142	7-HCP14	GenePrint	D16S539	9	12			confirmed	2018-12-14
GP-DIA9815	A1-SKP2	GenePrint	D16S539	9	9			confirmed	2019-03-01
GP-DIA9815	A2-MD468	GenePrint	D16S539	9	9			confirmed	2019-03-01
GP-DIA8293	BT4P10	GenePrint	D16S539	9	11			confirmed	2018-10-02
GP-DIA19766	BTP12-DIAMANDIS-1	GenePrint	D16S539	9	11			confirmed	2016-06-14
GP-DIA19766	BTP18-DIAMANDIS-2	GenePrint	D16S539	9	11			confirmed	2016-06-14
GP-DIA19766	HCP11-DIAMANDIS-4	GenePrint	D16S539	9	12			confirmed	2016-06-14
GP-DIA5321	LNC2-DIAMANDIS-9	GenePrint	D16S539	11	11			confirmed	2017-12-29
GP-DIA8293	MCP3	GenePrint	D16S539	11	12			confirmed	2018-10-02
GP-DIA8293	MDP3	GenePrint	D16S539	9	9			confirmed	2018-10-02
GP-DIA19766	TDP14-DIAMANDIS-3	GenePrint	D16S539	10	10			confirmed	2016-06-14
GP-DIA8293	ZRP2	GenePrint	D16S539	11	11			confirmed	2018-10-02
GP-DIA9142	5-LNP4	GenePrint	D21S11	29	32.2			confirmed	2018-12-14
GP-DIA9142	7-HCP14	GenePrint	D21S11	28	30.2			confirmed	2018-12-14
GP-DIA9815	A1-SKP2	GenePrint	D21S11	30	30.2			confirmed	2019-03-01
GP-DIA9815	A2-MD468	GenePrint	D21S11	27	28			confirmed	2019-03-01
GP-DIA8293	BT4P10	GenePrint	D21S11	28	32.2			confirmed	2018-10-02
GP-DIA19766	BTP12-DIAMANDIS-1	GenePrint	D21S11	28	32.2			confirmed	2016-06-14
GP-DIA19766	BTP18-DIAMANDIS-2	GenePrint	D21S11	28	32.2			confirmed	2016-06-14
GP-DIA19766	HCP11-DIAMANDIS-4	GenePrint	D21S11	28	30.2			confirmed	2016-06-14
GP-DIA5321	LNC2-DIAMANDIS-9	GenePrint	D21S11	29	32.2			confirmed	2017-12-29
GP-DIA8293	MCP3	GenePrint	D21S11	30	30			confirmed	2018-10-02
GP-DIA8293	MDP3	GenePrint	D21S11	29	31			confirmed	2018-10-02
GP-DIA19766	TDP14-DIAMANDIS-3	GenePrint	D21S11	28	31			confirmed	2016-06-14
GP-DIA8293	ZRP2	GenePrint	D21S11	31	31			confirmed	2018-10-02
GP-DIA9142	5-LNP4	GenePrint	D5S818	11	12			confirmed	2018-12-14
GP-DIA9142	7-HCP14	GenePrint	D5S818	12	12			confirmed	2018-12-14
GP-DIA9815	A1-SKP2	GenePrint	D5S818	9	12			confirmed	2019-03-01
GP-DIA9815	A2-MD468	GenePrint	D5S818	12	12			confirmed	2019-03-01
GP-DIA8293	BT4P10	GenePrint	D5S818	11	13			confirmed	2018-10-02
GP-DIA19766	BTP12-DIAMANDIS-1	GenePrint	D5S818	11	13			confirmed	2016-06-14
GP-DIA19766	BTP18-DIAMANDIS-2	GenePrint	D5S818	11	13			confirmed	2016-06-14
GP-DIA19766	HCP11-DIAMANDIS-4	GenePrint	D5S818	12	12			confirmed	2016-06-14
GP-DIA5321	LNC2-DIAMANDIS-9	GenePrint	D5S818	11	12			confirmed	2017-12-29
GP-DIA8293	MCP3	GenePrint	D5S818	11	12			confirmed	2018-10-02
GP-DIA8293	MDP3	GenePrint	D5S818	11	11			confirmed	2018-10-02
GP-DIA19766	TDP14-DIAMANDIS-3	GenePrint	D5S818	12	12			confirmed	2016-06-14
GP-DIA8293	ZRP2	GenePrint	D5S818	13	13			confirmed	2018-10-02
GP-DIA9142	5-LNP4	GenePrint	D7S820	9	9.1	11		confirmed	2018-12-14
GP-DIA9142	7-HCP14	GenePrint	D7S820	9	11			confirmed	2018-12-14
GP-DIA9815	A1-SKP2	GenePrint	D7S820	9	12			confirmed	2019-03-01
GP-DIA9815	A2-MD468	GenePrint	D7S820	8	8			confirmed	2019-03-01
GP-DIA8293	BT4P10	GenePrint	D7S820	9	12			confirmed	2018-10-02
GP-DIA19766	BTP12-DIAMANDIS-1	GenePrint	D7S820	9	12			confirmed	2016-06-14
GP-DIA19766	BTP18-DIAMANDIS-2	GenePrint	D7S820	9	12			confirmed	2016-06-14
GP-DIA19766	HCP11-DIAMANDIS-4	GenePrint	D7S820	9	11			confirmed	2016-06-14
GP-DIA5321	LNC2-DIAMANDIS-9	GenePrint	D7S820	9.1	10.3			confirmed	2017-12-29
GP-DIA8293	MCP3	GenePrint	D7S820	8	9			confirmed	2018-10-02
GP-DIA8293	MDP3	GenePrint	D7S820	10	10			confirmed	2018-10-02
GP-DIA19766	TDP14-DIAMANDIS-3	GenePrint	D7S820	11	11			confirmed	2016-06-14
GP-DIA8293	ZRP2	GenePrint	D7S820	10	11			confirmed	2018-10-02
GP-DIA9142	5-LNP4	GenePrint	TH01	8	9			confirmed	2018-12-14
GP-DIA9142	7-HCP14	GenePrint	TH01	9.3	9.3			confirmed	2018-12-14
GP-DIA9815	A1-SKP2	GenePrint	TH01	8	9			confirmed	2019-03-01
GP-DIA9815	A2-MD468	GenePrint	TH01	7	7			confirmed	2019-03-01
GP-DIA8293	BT4P10	GenePrint	TH01	7	7			confirmed	2018-10-02
GP-DIA19766	BTP12-DIAMANDIS-1	GenePrint	TH01	7	7			confirmed	2016-06-14
GP-DIA19766	BTP18-DIAMANDIS-2	GenePrint	TH01	7	7			confirmed	2016-06-14
GP-DIA19766	HCP11-DIAMANDIS-4	GenePrint	TH01	9.3	9.3			confirmed	2016-06-14
GP-DIA5321	LNC2-DIAMANDIS-9	GenePrint	TH01	9	9			confirmed	2017-12-29
GP-DIA8293	MCP3	GenePrint	TH01	6	6			confirmed	2018-10-02
GP-DIA8293	MDP3	GenePrint	TH01	6	6			confirmed	2018-10-02
GP-DIA19766	TDP14-DIAMANDIS-3	GenePrint	TH01	6	6			confirmed	2016-06-14
GP-DIA8293	ZRP2	GenePrint	TH01	7	9.3			confirmed	2018-10-02
GP-DIA9142	5-LNP4	GenePrint	TPOX	8	9			confirmed	2018-12-14
GP-DIA9142	7-HCP14	GenePrint	TPOX	11	12			confirmed	2018-12-14
GP-DIA9815	A1-SKP2	GenePrint	TPOX	8	11			confirmed	2019-03-01
GP-DIA9815	A2-MD468	GenePrint	TPOX	8	9			confirmed	2019-03-01
GP-DIA8293	BT4P10	GenePrint	TPOX	8	8			confirmed	2018-10-02
GP-DIA19766	BTP12-DIAMANDIS-1	GenePrint	TPOX	8	8			confirmed	2016-06-14
GP-DIA19766	BTP18-DIAMANDIS-2	GenePrint	TPOX	8	8			confirmed	2016-06-14
GP-DIA19766	HCP11-DIAMANDIS-4	GenePrint	TPOX	11	12			confirmed	2016-06-14
GP-DIA5321	LNC2-DIAMANDIS-9	GenePrint	TPOX	8	9			confirmed	2017-12-29
GP-DIA8293	MCP3	GenePrint	TPOX	9	12			confirmed	2018-10-02
GP-DIA8293	MDP3	GenePrint	TPOX	10	10			confirmed	2018-10-02
GP-DIA19766	TDP14-DIAMANDIS-3	GenePrint	TPOX	11	11			confirmed	2016-06-14
GP-DIA8293	ZRP2	GenePrint	TPOX	8	8			confirmed	2018-10-02
GP-DIA9142	5-LNP4	GenePrint	vWA	15	16	18		confirmed	2018-12-14
GP-DIA9142	7-HCP14	GenePrint	vWA	16	17			confirmed	2018-12-14
GP-DIA9815	A1-SKP2	GenePrint	vWA	17	17			confirmed	2019-03-01
GP-DIA9815	A2-MD468	GenePrint	vWA	18	18			confirmed	2019-03-01
GP-DIA8293	BT4P10	GenePrint	vWA	15	16			confirmed	2018-10-02
GP-DIA19766	BTP12-DIAMANDIS-1	GenePrint	vWA	15	16			confirmed	2016-06-14
GP-DIA19766	BTP18-DIAMANDIS-2	GenePrint	vWA	15	16			confirmed	2016-06-14
GP-DIA19766	HCP11-DIAMANDIS-4	GenePrint	vWA	16	17			confirmed	2016-06-14
GP-DIA5321	LNC2-DIAMANDIS-9	GenePrint	vWA	15	16	18	21	2 extra markers (ATCC SRT profile: vWA: 16,18)	2017-12-29
GP-DIA8293	MCP3	GenePrint	vWA	14	15			confirmed	2018-10-02
GP-DIA8293	MDP3	GenePrint	vWA	17	18			confirmed	2018-10-02
GP-DIA19766	TDP14-DIAMANDIS-3	GenePrint	vWA	14	14			confirmed	2016-06-14
GP-DIA8293	ZRP2	GenePrint	vWA	16	18			confirmed	2018-10-02

## Sheet: Known AR-regulated genes
Table 3.	List of total 5186 known AR-regulated genes based on available literature.
GENE NAME	REFERENCE
KDM3A	GO:0030521 - androgen receptor signaling pathway	https://humancyc.org/HUMAN/NEW-IMAGE?object=GO:0030521
SCGB2A2	GO:0030521 - androgen receptor signaling pathway	https://humancyc.org/HUMAN/NEW-IMAGE?object=GO:0030522
DNAJA1	GO:0030521 - androgen receptor signaling pathway	https://humancyc.org/HUMAN/NEW-IMAGE?object=GO:0030523
NCOA3	GO:0030521 - androgen receptor signaling pathway	https://humancyc.org/HUMAN/NEW-IMAGE?object=GO:0030524
GRIP1	GO:0030521 - androgen receptor signaling pathway	https://humancyc.org/HUMAN/NEW-IMAGE?object=GO:0030525
MED16	GO:0030521 - androgen receptor signaling pathway	https://humancyc.org/HUMAN/NEW-IMAGE?object=GO:0030526
THRAP3	GO:0030521 - androgen receptor signaling pathway	https://humancyc.org/HUMAN/NEW-IMAGE?object=GO:0030527
MED13	GO:0030521 - androgen receptor signaling pathway	https://humancyc.org/HUMAN/NEW-IMAGE?object=GO:0030528
DAXX	GO:0030521 - androgen receptor signaling pathway	https://humancyc.org/HUMAN/NEW-IMAGE?object=GO:0030529
RNF14	GO:0030521 - androgen receptor signaling pathway	https://humancyc.org/HUMAN/NEW-IMAGE?object=GO:0030530
PPARGC1A	GO:0030521 - androgen receptor signaling pathway	https://humancyc.org/HUMAN/NEW-IMAGE?object=GO:0030531
MED17	GO:0030521 - androgen receptor signaling pathway	https://humancyc.org/HUMAN/NEW-IMAGE?object=GO:0030532
MED4	GO:0030521 - androgen receptor signaling pathway	https://humancyc.org/HUMAN/NEW-IMAGE?object=GO:0030533
RWDD1	GO:0030521 - androgen receptor signaling pathway	https://humancyc.org/HUMAN/NEW-IMAGE?object=GO:0030534
CST11	GO:0030521 - androgen receptor signaling pathway	https://humancyc.org/HUMAN/NEW-IMAGE?object=GO:0030535
NKX3-1	GO:0030521 - androgen receptor signaling pathway	https://humancyc.org/HUMAN/NEW-IMAGE?object=GO:0030536
MED30	GO:0030521 - androgen receptor signaling pathway	https://humancyc.org/HUMAN/NEW-IMAGE?object=GO:0030537
PMEPA1	GO:0030521 - androgen receptor signaling pathway	https://humancyc.org/HUMAN/NEW-IMAGE?object=GO:0030538
MED12	GO:0030521 - androgen receptor signaling pathway	https://humancyc.org/HUMAN/NEW-IMAGE?object=GO:0030539
KAT5	GO:0030521 - androgen receptor signaling pathway	https://humancyc.org/HUMAN/NEW-IMAGE?object=GO:0030540
DDX17	GO:0030521 - androgen receptor signaling pathway	https://humancyc.org/HUMAN/NEW-IMAGE?object=GO:0030541
NCOA1	GO:0030521 - androgen receptor signaling pathway	https://humancyc.org/HUMAN/NEW-IMAGE?object=GO:0030542
HS16698	GO:0030521 - androgen receptor signaling pathway	https://humancyc.org/HUMAN/NEW-IMAGE?object=GO:0030543
MED1	GO:0030521 - androgen receptor signaling pathway	https://humancyc.org/HUMAN/NEW-IMAGE?object=GO:0030544
NR1I3	GO:0030521 - androgen receptor signaling pathway	https://humancyc.org/HUMAN/NEW-IMAGE?object=GO:0030545
FHL2	GO:0030521 - androgen receptor signaling pathway	https://humancyc.org/HUMAN/NEW-IMAGE?object=GO:0030546
NCOA4	GO:0030521 - androgen receptor signaling pathway	https://humancyc.org/HUMAN/NEW-IMAGE?object=GO:0030547
UBE3A	GO:0030521 - androgen receptor signaling pathway	https://humancyc.org/HUMAN/NEW-IMAGE?object=GO:0030548
FKBP4	GO:0030521 - androgen receptor signaling pathway	https://humancyc.org/HUMAN/NEW-IMAGE?object=GO:0030549
RNF4	GO:0030521 - androgen receptor signaling pathway	https://humancyc.org/HUMAN/NEW-IMAGE?object=GO:0030550
Ran	GO:0030521 - androgen receptor signaling pathway	https://humancyc.org/HUMAN/NEW-IMAGE?object=GO:0030551
RhoA	GO:0030521 - androgen receptor signaling pathway	https://humancyc.org/HUMAN/NEW-IMAGE?object=GO:0030552
CDK7	GO:0030521 - androgen receptor signaling pathway	https://humancyc.org/HUMAN/NEW-IMAGE?object=GO:0030553
NRIP1	GO:0030521 - androgen receptor signaling pathway	https://humancyc.org/HUMAN/NEW-IMAGE?object=GO:0030554
BRCA1	GO:0030521 - androgen receptor signaling pathway	https://humancyc.org/HUMAN/NEW-IMAGE?object=GO:0030555
CTNNB1	GO:0030521 - androgen receptor signaling pathway	https://humancyc.org/HUMAN/NEW-IMAGE?object=GO:0030556
CCNE1	GO:0030521 - androgen receptor signaling pathway	https://humancyc.org/HUMAN/NEW-IMAGE?object=GO:0030557
DDX5	GO:0030521 - androgen receptor signaling pathway	https://humancyc.org/HUMAN/NEW-IMAGE?object=GO:0030558
AR	GO:0030521 - androgen receptor signaling pathway	https://humancyc.org/HUMAN/NEW-IMAGE?object=GO:0030559
RB1	GO:0030521 - androgen receptor signaling pathway	https://humancyc.org/HUMAN/NEW-IMAGE?object=GO:0030560
PIAS2	GO:0030521 - androgen receptor signaling pathway	https://humancyc.org/HUMAN/NEW-IMAGE?object=GO:0030561
PIAS1	GO:0030521 - androgen receptor signaling pathway	https://humancyc.org/HUMAN/NEW-IMAGE?object=GO:0030562
SCGB2A1	GO:0030521 - androgen receptor signaling pathway	https://humancyc.org/HUMAN/NEW-IMAGE?object=GO:0030563
MED24	GO:0030521 - androgen receptor signaling pathway	https://humancyc.org/HUMAN/NEW-IMAGE?object=GO:0030564
MED14	GO:0030521 - androgen receptor signaling pathway	https://humancyc.org/HUMAN/NEW-IMAGE?object=GO:0030565
TGFB1I1	GO:0030521 - androgen receptor signaling pathway	https://humancyc.org/HUMAN/NEW-IMAGE?object=GO:0030566
ARID1A	GO:0030521 - androgen receptor signaling pathway	https://humancyc.org/HUMAN/NEW-IMAGE?object=GO:0030567
PPAP2A	GO:0030521 - androgen receptor signaling pathway	https://humancyc.org/HUMAN/NEW-IMAGE?object=GO:0030568
CYP17A1	Androgen biosynthesis ENZYMES
HSD3B1	Androgen biosynthesis ENZYMES
HSD3B2	Androgen biosynthesis ENZYMES
HSD3B3	Androgen biosynthesis ENZYMES
AKR1C3	Androgen biosynthesis ENZYMES
HSD17B10	Androgen biosynthesis ENZYMES
HSD17B3	Regulation of human (adrenal) androgen biosynthesis—New insights from novel throughput technology studies	https://doi.org/10.1016/j.bcp.2015.10.010
HSD17B2	Androgen biosynthesis ENZYMES
HSD17B7	Androgen biosynthesis ENZYMES
SRD5A1	Androgen biosynthesis ENZYMES
SRD5A2	Androgen biosynthesis ENZYMES
AKR1C1	Intracrine androgen biosynthesis, metabolism and action revisited	http://dx.doi.org/10.1016/j.mce.2017.08.016
AKR1C2	Intracrine androgen biosynthesis, metabolism and action revisited	http://dx.doi.org/10.1016/j.mce.2017.08.016
AKR1C3 , HSD17B5	Intracrine androgen biosynthesis, metabolism and action revisited	http://dx.doi.org/10.1016/j.mce.2017.08.016
AKR1C4	Intracrine androgen biosynthesis, metabolism and action revisited	http://dx.doi.org/10.1016/j.mce.2017.08.016
AKR1D1	Intracrine androgen biosynthesis, metabolism and action revisited	http://dx.doi.org/10.1016/j.mce.2017.08.016
CYP11A1	Intracrine androgen biosynthesis, metabolism and action revisited	http://dx.doi.org/10.1016/j.mce.2017.08.016
CYP11B1	Intracrine androgen biosynthesis, metabolism and action revisited	http://dx.doi.org/10.1016/j.mce.2017.08.016
CYP17A1	Intracrine androgen biosynthesis, metabolism and action revisited	http://dx.doi.org/10.1016/j.mce.2017.08.016
CYP19A1	Intracrine androgen biosynthesis, metabolism and action revisited	http://dx.doi.org/10.1016/j.mce.2017.08.016
HSD3B1	Intracrine androgen biosynthesis, metabolism and action revisited	http://dx.doi.org/10.1016/j.mce.2017.08.016
HSD3B2	Intracrine androgen biosynthesis, metabolism and action revisited	http://dx.doi.org/10.1016/j.mce.2017.08.016
HSD11B1	Intracrine androgen biosynthesis, metabolism and action revisited	http://dx.doi.org/10.1016/j.mce.2017.08.016
HSD11B2	Intracrine androgen biosynthesis, metabolism and action revisited	http://dx.doi.org/10.1016/j.mce.2017.08.016
HSD17B3	Intracrine androgen biosynthesis, metabolism and action revisited	http://dx.doi.org/10.1016/j.mce.2017.08.016
HSD17B6	Intracrine androgen biosynthesis, metabolism and action revisited	http://dx.doi.org/10.1016/j.mce.2017.08.016
PAPSS2	Intracrine androgen biosynthesis, metabolism and action revisited	http://dx.doi.org/10.1016/j.mce.2017.08.016
SRD5A1	Intracrine androgen biosynthesis, metabolism and action revisited	http://dx.doi.org/10.1016/j.mce.2017.08.016
SRD5A2	Intracrine androgen biosynthesis, metabolism and action revisited	http://dx.doi.org/10.1016/j.mce.2017.08.016
SRD5A3	Intracrine androgen biosynthesis, metabolism and action revisited	http://dx.doi.org/10.1016/j.mce.2017.08.016
STS	Intracrine androgen biosynthesis, metabolism and action revisited	http://dx.doi.org/10.1016/j.mce.2017.08.016
SULT2A1	Intracrine androgen biosynthesis, metabolism and action revisited	http://dx.doi.org/10.1016/j.mce.2017.08.016
SULT2B1	Intracrine androgen biosynthesis, metabolism and action revisited	http://dx.doi.org/10.1016/j.mce.2017.08.016
CLDN8	CLDN8, an androgen-regulated gene, promotesprostate cancer cell proliferation and migration	https://onlinelibrary.wiley.com/doi/pdf/10.1111/cas.13269
AARS	Integrative Genomic Analyses Reveal an Androgen-Driven Somatic Alteration Landscape in Early-Onset Prostate Cancer	http://dx.doi.org/10.1016/j.ccr.2013.01.002
ABCB10	Integrative Genomic Analyses Reveal an Androgen-Driven Somatic Alteration Landscape in Early-Onset Prostate Cancer	http://dx.doi.org/10.1016/j.ccr.2013.01.002
ABCB7	Integrative Genomic Analyses Reveal an Androgen-Driven Somatic Alteration Landscape in Early-Onset Prostate Cancer	http://dx.doi.org/10.1016/j.ccr.2013.01.002
ABCC5	Integrative Genomic Analyses Reveal an Androgen-Driven Somatic Alteration Landscape in Early-Onset Prostate Cancer	http://dx.doi.org/10.1016/j.ccr.2013.01.002
ABCE1	Integrative Genomic Analyses Reveal an Androgen-Driven Somatic Alteration Landscape in Early-Onset Prostate Cancer	http://dx.doi.org/10.1016/j.ccr.2013.01.002
ABCG1	Integrative Genomic Analyses Reveal an Androgen-Driven Somatic Alteration Landscape in Early-Onset Prostate Cancer	http://dx.doi.org/10.1016/j.ccr.2013.01.002
ABHD14A	Integrative Genomic Analyses Reveal an Androgen-Driven Somatic Alteration Landscape in Early-Onset Prostate Cancer	http://dx.doi.org/10.1016/j.ccr.2013.01.002
ABHD5	Integrative Genomic Analyses Reveal an Androgen-Driven Somatic Alteration Landscape in Early-Onset Prostate Cancer	http://dx.doi.org/10.1016/j.ccr.2013.01.002
ABI2	Integrative Genomic Analyses Reveal an Androgen-Driven Somatic Alteration Landscape in Early-Onset Prostate Cancer	http://dx.doi.org/10.1016/j.ccr.2013.01.002
ABLIM1	Integrative Genomic Analyses Reveal an Androgen-Driven Somatic Alteration Landscape in Early-Onset Prostate Cancer	http://dx.doi.org/10.1016/j.ccr.2013.01.002
ACACB	Integrative Genomic Analyses Reveal an Androgen-Driven Somatic Alteration Landscape in Early-Onset Prostate Cancer	http://dx.doi.org/10.1016/j.ccr.2013.01.002
ACAD10	Integrative Genomic Analyses Reveal an Androgen-Driven Somatic Alteration Landscape in Early-Onset Prostate Cancer	http://dx.doi.org/10.1016/j.ccr.2013.01.002
ACAD9	Integrative Genomic Analyses Reveal an Androgen-Driven Somatic Alteration Landscape in Early-Onset Prostate Cancer	http://dx.doi.org/10.1016/j.ccr.2013.01.002
ACBD6	Integrative Genomic Analyses Reveal an Androgen-Driven Somatic Alteration Landscape in Early-Onset Prostate Cancer	http://dx.doi.org/10.1016/j.ccr.2013.01.002
ACD	Integrative Genomic Analyses Reveal an Androgen-Driven Somatic Alteration Landscape in Early-Onset Prostate Cancer	http://dx.doi.org/10.1016/j.ccr.2013.01.002
ACN9	Integrative Genomic Analyses Reveal an Androgen-Driven Somatic Alteration Landscape in Early-Onset Prostate Cancer	http://dx.doi.org/10.1016/j.ccr.2013.01.002
ACOT1	Integrative Genomic Analyses Reveal an Androgen-Driven Somatic Alteration Landscape in Early-Onset Prostate Cancer	http://dx.doi.org/10.1016/j.ccr.2013.01.002
ACOT2	Integrative Genomic Analyses Reveal an Androgen-Driven Somatic Alteration Landscape in Early-Onset Prostate Cancer	http://dx.doi.org/10.1016/j.ccr.2013.01.002
ACOT7	Integrative Genomic Analyses Reveal an Androgen-Driven Somatic Alteration Landscape in Early-Onset Prostate Cancer	http://dx.doi.org/10.1016/j.ccr.2013.01.002
ACP1	Integrative Genomic Analyses Reveal an Androgen-Driven Somatic Alteration Landscape in Early-Onset Prostate Cancer	http://dx.doi.org/10.1016/j.ccr.2013.01.002
ACPL2	Integrative Genomic Analyses Reveal an Androgen-Driven Somatic Alteration Landscape in Early-Onset Prostate Cancer	http://dx.doi.org/10.1016/j.ccr.2013.01.002
ACTL6A	Integrative Genomic Analyses Reveal an Androgen-Driven Somatic Alteration Landscape in Early-Onset Prostate Cancer	http://dx.doi.org/10.1016/j.ccr.2013.01.002
ACTR3B	Integrative Genomic Analyses Reveal an Androgen-Driven Somatic Alteration Landscape in Early-Onset Prostate Cancer	http://dx.doi.org/10.1016/j.ccr.2013.01.002
ACYP1	Integrative Genomic Analyses Reveal an Androgen-Driven Somatic Alteration Landscape in Early-Onset Prostate Cancer	http://dx.doi.org/10.1016/j.ccr.2013.01.002
ADA	Integrative Genomic Analyses Reveal an Androgen-Driven Somatic Alteration Landscape in Early-Onset Prostate Cancer	http://dx.doi.org/10.1016/j.ccr.2013.01.002
ADAMTS17	Integrative Genomic Analyses Reveal an Androgen-Driven Somatic Alteration Landscape in Early-Onset Prostate Cancer	http://dx.doi.org/10.1016/j.ccr.2013.01.002
ADAMTS3	Integrative Genomic Analyses Reveal an Androgen-Driven Somatic Alteration Landscape in Early-Onset Prostate Cancer	http://dx.doi.org/10.1016/j.ccr.2013.01.002
ADAT2	Integrative Genomic Analyses Reveal an Androgen-Driven Somatic Alteration Landscape in Early-Onset Prostate Cancer	http://dx.doi.org/10.1016/j.ccr.2013.01.002
ADCK2	Integrative Genomic Analyses Reveal an Androgen-Driven Somatic Alteration Landscape in Early-Onset Prostate Cancer	http://dx.doi.org/10.1016/j.ccr.2013.01.002
ADCY1	Integrative Genomic Analyses Reveal an Androgen-Driven Somatic Alteration Landscape in Early-Onset Prostate Cancer	http://dx.doi.org/10.1016/j.ccr.2013.01.002
ADCY3	Integrative Genomic Analyses Reveal an Androgen-Driven Somatic Alteration Landscape in Early-Onset Prostate Cancer	http://dx.doi.org/10.1016/j.ccr.2013.01.002
ADCY9	Integrative Genomic Analyses Reveal an Androgen-Driven Somatic Alteration Landscape in Early-Onset Prostate Cancer	http://dx.doi.org/10.1016/j.ccr.2013.01.002
ADD3	Integrative Genomic Analyses Reveal an Androgen-Driven Somatic Alteration Landscape in Early-Onset Prostate Cancer	http://dx.doi.org/10.1016/j.ccr.2013.01.002
ADK	Integrative Genomic Analyses Reveal an Androgen-Driven Somatic Alteration Landscape in Early-Onset Prostate Cancer	http://dx.doi.org/10.1016/j.ccr.2013.01.002
ADNP2	Integrative Genomic Analyses Reveal an Androgen-Driven Somatic Alteration Landscape in Early-Onset Prostate Cancer	http://dx.doi.org/10.1016/j.ccr.2013.01.002
ADO	Integrative Genomic Analyses Reveal an Androgen-Driven Somatic Alteration Landscape in Early-Onset Prostate Cancer	http://dx.doi.org/10.1016/j.ccr.2013.01.002
ADORA2B	Integrative Genomic Analyses Reveal an Androgen-Driven Somatic Alteration Landscape in Early-Onset Prostate Cancer	http://dx.doi.org/10.1016/j.ccr.2013.01.002
ADRA2A	Integrative Genomic Analyses Reveal an Androgen-Driven Somatic Alteration Landscape in Early-Onset Prostate Cancer	http://dx.doi.org/10.1016/j.ccr.2013.01.002
ADRB2	Integrative Genomic Analyses Reveal an Androgen-Driven Somatic Alteration Landscape in Early-Onset Prostate Cancer	http://dx.doi.org/10.1016/j.ccr.2013.01.002
ADRBK2	Integrative Genomic Analyses Reveal an Androgen-Driven Somatic Alteration Landscape in Early-Onset Prostate Cancer	http://dx.doi.org/10.1016/j.ccr.2013.01.002
ADSS	Integrative Genomic Analyses Reveal an Androgen-Driven Somatic Alteration Landscape in Early-Onset Prostate Cancer	http://dx.doi.org/10.1016/j.ccr.2013.01.002
AEBP2	Integrative Genomic Analyses Reveal an Androgen-Driven Somatic Alteration Landscape in Early-Onset Prostate Cancer	http://dx.doi.org/10.1016/j.ccr.2013.01.002
AEN	Integrative Genomic Analyses Reveal an Androgen-Driven Somatic Alteration Landscape in Early-Onset Prostate Cancer	http://dx.doi.org/10.1016/j.ccr.2013.01.002
AFG3L1	Integrative Genomic Analyses Reveal an Androgen-Driven Somatic Alteration Landscape in Early-Onset Prostate Cancer	http://dx.doi.org/10.1016/j.ccr.2013.01.002
AFG3L2	Integrative Genomic Analyses Reveal an Androgen-Driven Somatic Alteration Landscape in Early-Onset Prostate Cancer	http://dx.doi.org/10.1016/j.ccr.2013.01.002
AGBL3	Integrative Genomic Analyses Reveal an Androgen-Driven Somatic Alteration Landscape in Early-Onset Prostate Cancer	http://dx.doi.org/10.1016/j.ccr.2013.01.002
AGK	Integrative Genomic Analyses Reveal an Androgen-Driven Somatic Alteration Landscape in Early-Onset Prostate Cancer	http://dx.doi.org/10.1016/j.ccr.2013.01.002
AGL	Integrative Genomic Analyses Reveal an Androgen-Driven Somatic Alteration Landscape in Early-Onset Prostate Cancer	http://dx.doi.org/10.1016/j.ccr.2013.01.002
AGPAT3	Integrative Genomic Analyses Reveal an Androgen-Driven Somatic Alteration Landscape in Early-Onset Prostate Cancer	http://dx.doi.org/10.1016/j.ccr.2013.01.002
AGPS	Integrative Genomic Analyses Reveal an Androgen-Driven Somatic Alteration Landscape in Early-Onset Prostate Cancer	http://dx.doi.org/10.1016/j.ccr.2013.01.002
AGXT2L1	Integrative Genomic Analyses Reveal an Androgen-Driven Somatic Alteration Landscape in Early-Onset Prostate Cancer	http://dx.doi.org/10.1016/j.ccr.2013.01.002
AHCTF1	Integrative Genomic Analyses Reveal an Androgen-Driven Somatic Alteration Landscape in Early-Onset Prostate Cancer	http://dx.doi.org/10.1016/j.ccr.2013.01.002
AHCYL1	Integrative Genomic Analyses Reveal an Androgen-Driven Somatic Alteration Landscape in Early-Onset Prostate Cancer	http://dx.doi.org/10.1016/j.ccr.2013.01.002
AHI1	Integrative Genomic Analyses Reveal an Androgen-Driven Somatic Alteration Landscape in Early-Onset Prostate Cancer	http://dx.doi.org/10.1016/j.ccr.2013.01.002
AHNAK2	Integrative Genomic Analyses Reveal an Androgen-Driven Somatic Alteration Landscape in Early-Onset Prostate Cancer	http://dx.doi.org/10.1016/j.ccr.2013.01.002
AIDA	Integrative Genomic Analyses Reveal an Androgen-Driven Somatic Alteration Landscape in Early-Onset Prostate Cancer	http://dx.doi.org/10.1016/j.ccr.2013.01.002
AIF1L	Integrative Genomic Analyses Reveal an Androgen-Driven Somatic Alteration Landscape in Early-Onset Prostate Cancer	http://dx.doi.org/10.1016/j.ccr.2013.01.002
AK1	Integrative Genomic Analyses Reveal an Androgen-Driven Somatic Alteration Landscape in Early-Onset Prostate Cancer	http://dx.doi.org/10.1016/j.ccr.2013.01.002
AK2	Integrative Genomic Analyses Reveal an Androgen-Driven Somatic Alteration Landscape in Early-Onset Prostate Cancer	http://dx.doi.org/10.1016/j.ccr.2013.01.002
AKAP7	Integrative Genomic Analyses Reveal an Androgen-Driven Somatic Alteration Landscape in Early-Onset Prostate Cancer	http://dx.doi.org/10.1016/j.ccr.2013.01.002
AKAP9	Integrative Genomic Analyses Reveal an Androgen-Driven Somatic Alteration Landscape in Early-Onset Prostate Cancer	http://dx.doi.org/10.1016/j.ccr.2013.01.002
AKTIP	Integrative Genomic Analyses Reveal an Androgen-Driven Somatic Alteration Landscape in Early-Onset Prostate Cancer	http://dx.doi.org/10.1016/j.ccr.2013.01.002
ALCAM	Integrative Genomic Analyses Reveal an Androgen-Driven Somatic Alteration Landscape in Early-Onset Prostate Cancer	http://dx.doi.org/10.1016/j.ccr.2013.01.002
ALDH18A1	Integrative Genomic Analyses Reveal an Androgen-Driven Somatic Alteration Landscape in Early-Onset Prostate Cancer	http://dx.doi.org/10.1016/j.ccr.2013.01.002
ALDH5A1	Integrative Genomic Analyses Reveal an Androgen-Driven Somatic Alteration Landscape in Early-Onset Prostate Cancer	http://dx.doi.org/10.1016/j.ccr.2013.01.002
ALDOC	Integrative Genomic Analyses Reveal an Androgen-Driven Somatic Alteration Landscape in Early-Onset Prostate Cancer	http://dx.doi.org/10.1016/j.ccr.2013.01.002
ALG10	Integrative Genomic Analyses Reveal an Androgen-Driven Somatic Alteration Landscape in Early-Onset Prostate Cancer	http://dx.doi.org/10.1016/j.ccr.2013.01.002
ALG10B	Integrative Genomic Analyses Reveal an Androgen-Driven Somatic Alteration Landscape in Early-Onset Prostate Cancer	http://dx.doi.org/10.1016/j.ccr.2013.01.002
ALG3	Integrative Genomic Analyses Reveal an Androgen-Driven Somatic Alteration Landscape in Early-Onset Prostate Cancer	http://dx.doi.org/10.1016/j.ccr.2013.01.002
ALG6	Integrative Genomic Analyses Reveal an Androgen-Driven Somatic Alteration Landscape in Early-Onset Prostate Cancer	http://dx.doi.org/10.1016/j.ccr.2013.01.002
ALKBH2	Integrative Genomic Analyses Reveal an Androgen-Driven Somatic Alteration Landscape in Early-Onset Prostate Cancer	http://dx.doi.org/10.1016/j.ccr.2013.01.002
ALKBH8	Integrative Genomic Analyses Reveal an Androgen-Driven Somatic Alteration Landscape in Early-Onset Prostate Cancer	http://dx.doi.org/10.1016/j.ccr.2013.01.002
ALMS1	Integrative Genomic Analyses Reveal an Androgen-Driven Somatic Alteration Landscape in Early-Onset Prostate Cancer	http://dx.doi.org/10.1016/j.ccr.2013.01.002
ALS2CR4	Integrative Genomic Analyses Reveal an Androgen-Driven Somatic Alteration Landscape in Early-Onset Prostate Cancer	http://dx.doi.org/10.1016/j.ccr.2013.01.002
AMIGO2	Integrative Genomic Analyses Reveal an Androgen-Driven Somatic Alteration Landscape in Early-Onset Prostate Cancer	http://dx.doi.org/10.1016/j.ccr.2013.01.002
AMMECR1L	Integrative Genomic Analyses Reveal an Androgen-Driven Somatic Alteration Landscape in Early-Onset Prostate Cancer	http://dx.doi.org/10.1016/j.ccr.2013.01.002
AMN1	Integrative Genomic Analyses Reveal an Androgen-Driven Somatic Alteration Landscape in Early-Onset Prostate Cancer	http://dx.doi.org/10.1016/j.ccr.2013.01.002
ANAPC1	Integrative Genomic Analyses Reveal an Androgen-Driven Somatic Alteration Landscape in Early-Onset Prostate Cancer	http://dx.doi.org/10.1016/j.ccr.2013.01.002
ANAPC4	Integrative Genomic Analyses Reveal an Androgen-Driven Somatic Alteration Landscape in Early-Onset Prostate Cancer	http://dx.doi.org/10.1016/j.ccr.2013.01.002
ANAPC7	Integrative Genomic Analyses Reveal an Androgen-Driven Somatic Alteration Landscape in Early-Onset Prostate Cancer	http://dx.doi.org/10.1016/j.ccr.2013.01.002
ANGEL1	Integrative Genomic Analyses Reveal an Androgen-Driven Somatic Alteration Landscape in Early-Onset Prostate Cancer	http://dx.doi.org/10.1016/j.ccr.2013.01.002
ANKRD10	Integrative Genomic Analyses Reveal an Androgen-Driven Somatic Alteration Landscape in Early-Onset Prostate Cancer	http://dx.doi.org/10.1016/j.ccr.2013.01.002
ANKRD13A	Integrative Genomic Analyses Reveal an Androgen-Driven Somatic Alteration Landscape in Early-Onset Prostate Cancer	http://dx.doi.org/10.1016/j.ccr.2013.01.002
ANKRD20A1	Integrative Genomic Analyses Reveal an Androgen-Driven Somatic Alteration Landscape in Early-Onset Prostate Cancer	http://dx.doi.org/10.1016/j.ccr.2013.01.002
ANKRD20A2	Integrative Genomic Analyses Reveal an Androgen-Driven Somatic Alteration Landscape in Early-Onset Prostate Cancer	http://dx.doi.org/10.1016/j.ccr.2013.01.002
ANKRD20A3	Integrative Genomic Analyses Reveal an Androgen-Driven Somatic Alteration Landscape in Early-Onset Prostate Cancer	http://dx.doi.org/10.1016/j.ccr.2013.01.002
ANKRD20A4	Integrative Genomic Analyses Reveal an Androgen-Driven Somatic Alteration Landscape in Early-Onset Prostate Cancer	http://dx.doi.org/10.1016/j.ccr.2013.01.002
ANKRD20A5	Integrative Genomic Analyses Reveal an Androgen-Driven Somatic Alteration Landscape in Early-Onset Prostate Cancer	http://dx.doi.org/10.1016/j.ccr.2013.01.002
ANKRD22	Integrative Genomic Analyses Reveal an Androgen-Driven Somatic Alteration Landscape in Early-Onset Prostate Cancer	http://dx.doi.org/10.1016/j.ccr.2013.01.002
ANKRD26	Integrative Genomic Analyses Reveal an Androgen-Driven Somatic Alteration Landscape in Early-Onset Prostate Cancer	http://dx.doi.org/10.1016/j.ccr.2013.01.002
ANKRD32	Integrative Genomic Analyses Reveal an Androgen-Driven Somatic Alteration Landscape in Early-Onset Prostate Cancer	http://dx.doi.org/10.1016/j.ccr.2013.01.002
ANKRD36	Integrative Genomic Analyses Reveal an Androgen-Driven Somatic Alteration Landscape in Early-Onset Prostate Cancer	http://dx.doi.org/10.1016/j.ccr.2013.01.002
ANKRD36B	Integrative Genomic Analyses Reveal an Androgen-Driven Somatic Alteration Landscape in Early-Onset Prostate Cancer	http://dx.doi.org/10.1016/j.ccr.2013.01.002
ANKRD44	Integrative Genomic Analyses Reveal an Androgen-Driven Somatic Alteration Landscape in Early-Onset Prostate Cancer	http://dx.doi.org/10.1016/j.ccr.2013.01.002
ANKRD46	Integrative Genomic Analyses Reveal an Androgen-Driven Somatic Alteration Landscape in Early-Onset Prostate Cancer	http://dx.doi.org/10.1016/j.ccr.2013.01.002
ANKRD50	Integrative Genomic Analyses Reveal an Androgen-Driven Somatic Alteration Landscape in Early-Onset Prostate Cancer	http://dx.doi.org/10.1016/j.ccr.2013.01.002
ANLN	Integrative Genomic Analyses Reveal an Androgen-Driven Somatic Alteration Landscape in Early-Onset Prostate Cancer	http://dx.doi.org/10.1016/j.ccr.2013.01.002
ANO6	Integrative Genomic Analyses Reveal an Androgen-Driven Somatic Alteration Landscape in Early-Onset Prostate Cancer	http://dx.doi.org/10.1016/j.ccr.2013.01.002
ANP32A	Integrative Genomic Analyses Reveal an Androgen-Driven Somatic Alteration Landscape in Early-Onset Prostate Cancer	http://dx.doi.org/10.1016/j.ccr.2013.01.002
ANP32B	Integrative Genomic Analyses Reveal an Androgen-Driven Somatic Alteration Landscape in Early-Onset Prostate Cancer	http://dx.doi.org/10.1016/j.ccr.2013.01.002
ANP32E	Integrative Genomic Analyses Reveal an Androgen-Driven Somatic Alteration Landscape in Early-Onset Prostate Cancer	http://dx.doi.org/10.1016/j.ccr.2013.01.002
ANTXR1	Integrative Genomic Analyses Reveal an Androgen-Driven Somatic Alteration Landscape in Early-Onset Prostate Cancer	http://dx.doi.org/10.1016/j.ccr.2013.01.002
ANXA9	Integrative Genomic Analyses Reveal an Androgen-Driven Somatic Alteration Landscape in Early-Onset Prostate Cancer	http://dx.doi.org/10.1016/j.ccr.2013.01.002
AP3M2	Integrative Genomic Analyses Reveal an Androgen-Driven Somatic Alteration Landscape in Early-Onset Prostate Cancer	http://dx.doi.org/10.1016/j.ccr.2013.01.002
AP4B1	Integrative Genomic Analyses Reveal an Androgen-Driven Somatic Alteration Landscape in Early-Onset Prostate Cancer	http://dx.doi.org/10.1016/j.ccr.2013.01.002
APBA2	Integrative Genomic Analyses Reveal an Androgen-Driven Somatic Alteration Landscape in Early-Onset Prostate Cancer	http://dx.doi.org/10.1016/j.ccr.2013.01.002
APEX1	Integrative Genomic Analyses Reveal an Androgen-Driven Somatic Alteration Landscape in Early-Onset Prostate Cancer	http://dx.doi.org/10.1016/j.ccr.2013.01.002
API5	Integrative Genomic Analyses Reveal an Androgen-Driven Somatic Alteration Landscape in Early-Onset Prostate Cancer	http://dx.doi.org/10.1016/j.ccr.2013.01.002
APITD1	Integrative Genomic Analyses Reveal an Androgen-Driven Somatic Alteration Landscape in Early-Onset Prostate Cancer	http://dx.doi.org/10.1016/j.ccr.2013.01.002
APOA1BP	Integrative Genomic Analyses Reveal an Androgen-Driven Somatic Alteration Landscape in Early-Onset Prostate Cancer	http://dx.doi.org/10.1016/j.ccr.2013.01.002
APOBEC3B	Integrative Genomic Analyses Reveal an Androgen-Driven Somatic Alteration Landscape in Early-Onset Prostate Cancer	http://dx.doi.org/10.1016/j.ccr.2013.01.002
APPL1	Integrative Genomic Analyses Reveal an Androgen-Driven Somatic Alteration Landscape in Early-Onset Prostate Cancer	http://dx.doi.org/10.1016/j.ccr.2013.01.002
APRT	Integrative Genomic Analyses Reveal an Androgen-Driven Somatic Alteration Landscape in Early-Onset Prostate Cancer	http://dx.doi.org/10.1016/j.ccr.2013.01.002
AQP11	Integrative Genomic Analyses Reveal an Androgen-Driven Somatic Alteration Landscape in Early-Onset Prostate Cancer	http://dx.doi.org/10.1016/j.ccr.2013.01.002
AR	Integrative Genomic Analyses Reveal an Androgen-Driven Somatic Alteration Landscape in Early-Onset Prostate Cancer	http://dx.doi.org/10.1016/j.ccr.2013.01.002
ARGLU1	Integrative Genomic Analyses Reveal an Androgen-Driven Somatic Alteration Landscape in Early-Onset Prostate Cancer	http://dx.doi.org/10.1016/j.ccr.2013.01.002
ARHGAP11A	Integrative Genomic Analyses Reveal an Androgen-Driven Somatic Alteration Landscape in Early-Onset Prostate Cancer	http://dx.doi.org/10.1016/j.ccr.2013.01.002
ARHGAP18	Integrative Genomic Analyses Reveal an Androgen-Driven Somatic Alteration Landscape in Early-Onset Prostate Cancer	http://dx.doi.org/10.1016/j.ccr.2013.01.002
ARHGAP19	Integrative Genomic Analyses Reveal an Androgen-Driven Somatic Alteration Landscape in Early-Onset Prostate Cancer	http://dx.doi.org/10.1016/j.ccr.2013.01.002
ARHGAP20	Integrative Genomic Analyses Reveal an Androgen-Driven Somatic Alteration Landscape in Early-Onset Prostate Cancer	http://dx.doi.org/10.1016/j.ccr.2013.01.002
ARHGAP29	Integrative Genomic Analyses Reveal an Androgen-Driven Somatic Alteration Landscape in Early-Onset Prostate Cancer	http://dx.doi.org/10.1016/j.ccr.2013.01.002
ARHGEF10	Integrative Genomic Analyses Reveal an Androgen-Driven Somatic Alteration Landscape in Early-Onset Prostate Cancer	http://dx.doi.org/10.1016/j.ccr.2013.01.002
ARID1B	Integrative Genomic Analyses Reveal an Androgen-Driven Somatic Alteration Landscape in Early-Onset Prostate Cancer	http://dx.doi.org/10.1016/j.ccr.2013.01.002
ARL13B	Integrative Genomic Analyses Reveal an Androgen-Driven Somatic Alteration Landscape in Early-Onset Prostate Cancer	http://dx.doi.org/10.1016/j.ccr.2013.01.002
ARL6	Integrative Genomic Analyses Reveal an Androgen-Driven Somatic Alteration Landscape in Early-Onset Prostate Cancer	http://dx.doi.org/10.1016/j.ccr.2013.01.002
ARL6IP6	Integrative Genomic Analyses Reveal an Androgen-Driven Somatic Alteration Landscape in Early-Onset Prostate Cancer	http://dx.doi.org/10.1016/j.ccr.2013.01.002
ARMC1	Integrative Genomic Analyses Reveal an Androgen-Driven Somatic Alteration Landscape in Early-Onset Prostate Cancer	http://dx.doi.org/10.1016/j.ccr.2013.01.002
ARMC10	Integrative Genomic Analyses Reveal an Androgen-Driven Somatic Alteration Landscape in Early-Onset Prostate Cancer	http://dx.doi.org/10.1016/j.ccr.2013.01.002
ARNTL2	Integrative Genomic Analyses Reveal an Androgen-Driven Somatic Alteration Landscape in Early-Onset Prostate Cancer	http://dx.doi.org/10.1016/j.ccr.2013.01.002
ARPC5L	Integrative Genomic Analyses Reveal an Androgen-Driven Somatic Alteration Landscape in Early-Onset Prostate Cancer	http://dx.doi.org/10.1016/j.ccr.2013.01.002
ARPP19	Integrative Genomic Analyses Reveal an Androgen-Driven Somatic Alteration Landscape in Early-Onset Prostate Cancer	http://dx.doi.org/10.1016/j.ccr.2013.01.002
ARRDC4	Integrative Genomic Analyses Reveal an Androgen-Driven Somatic Alteration Landscape in Early-Onset Prostate Cancer	http://dx.doi.org/10.1016/j.ccr.2013.01.002
ARSK	Integrative Genomic Analyses Reveal an Androgen-Driven Somatic Alteration Landscape in Early-Onset Prostate Cancer	http://dx.doi.org/10.1016/j.ccr.2013.01.002
ASAP1	Integrative Genomic Analyses Reveal an Androgen-Driven Somatic Alteration Landscape in Early-Onset Prostate Cancer	http://dx.doi.org/10.1016/j.ccr.2013.01.002
ASAP2	Integrative Genomic Analyses Reveal an Androgen-Driven Somatic Alteration Landscape in Early-Onset Prostate Cancer	http://dx.doi.org/10.1016/j.ccr.2013.01.002
ASB13	Integrative Genomic Analyses Reveal an Androgen-Driven Somatic Alteration Landscape in Early-Onset Prostate Cancer	http://dx.doi.org/10.1016/j.ccr.2013.01.002
ASF1A	Integrative Genomic Analyses Reveal an Androgen-Driven Somatic Alteration Landscape in Early-Onset Prostate Cancer	http://dx.doi.org/10.1016/j.ccr.2013.01.002
ASF1B	Integrative Genomic Analyses Reveal an Androgen-Driven Somatic Alteration Landscape in Early-Onset Prostate Cancer	http://dx.doi.org/10.1016/j.ccr.2013.01.002
ASNS	Integrative Genomic Analyses Reveal an Androgen-Driven Somatic Alteration Landscape in Early-Onset Prostate Cancer	http://dx.doi.org/10.1016/j.ccr.2013.01.002
ASNSD1	Integrative Genomic Analyses Reveal an Androgen-Driven Somatic Alteration Landscape in Early-Onset Prostate Cancer	http://dx.doi.org/10.1016/j.ccr.2013.01.002
ASPH	Integrative Genomic Analyses Reveal an Androgen-Driven Somatic Alteration Landscape in Early-Onset Prostate Cancer	http://dx.doi.org/10.1016/j.ccr.2013.01.002
ASPM	Integrative Genomic Analyses Reveal an Androgen-Driven Somatic Alteration Landscape in Early-Onset Prostate Cancer	http://dx.doi.org/10.1016/j.ccr.2013.01.002
ASS1	Integrative Genomic Analyses Reveal an Androgen-Driven Somatic Alteration Landscape in Early-Onset Prostate Cancer	http://dx.doi.org/10.1016/j.ccr.2013.01.002
ASTN2	Integrative Genomic Analyses Reveal an Androgen-Driven Somatic Alteration Landscape in Early-Onset Prostate Cancer	http://dx.doi.org/10.1016/j.ccr.2013.01.002
ATAD2	Integrative Genomic Analyses Reveal an Androgen-Driven Somatic Alteration Landscape in Early-Onset Prostate Cancer	http://dx.doi.org/10.1016/j.ccr.2013.01.002
ATAD5	Integrative Genomic Analyses Reveal an Androgen-Driven Somatic Alteration Landscape in Early-Onset Prostate Cancer	http://dx.doi.org/10.1016/j.ccr.2013.01.002
ATF4	Integrative Genomic Analyses Reveal an Androgen-Driven Somatic Alteration Landscape in Early-Onset Prostate Cancer	http://dx.doi.org/10.1016/j.ccr.2013.01.002
ATG12	Integrative Genomic Analyses Reveal an Androgen-Driven Somatic Alteration Landscape in Early-Onset Prostate Cancer	http://dx.doi.org/10.1016/j.ccr.2013.01.002
ATG4C	Integrative Genomic Analyses Reveal an Androgen-Driven Somatic Alteration Landscape in Early-Onset Prostate Cancer	http://dx.doi.org/10.1016/j.ccr.2013.01.002
ATG5	Integrative Genomic Analyses Reveal an Androgen-Driven Somatic Alteration Landscape in Early-Onset Prostate Cancer	http://dx.doi.org/10.1016/j.ccr.2013.01.002
ATIC	Integrative Genomic Analyses Reveal an Androgen-Driven Somatic Alteration Landscape in Early-Onset Prostate Cancer	http://dx.doi.org/10.1016/j.ccr.2013.01.002
ATL2	Integrative Genomic Analyses Reveal an Androgen-Driven Somatic Alteration Landscape in Early-Onset Prostate Cancer	http://dx.doi.org/10.1016/j.ccr.2013.01.002
ATM	Integrative Genomic Analyses Reveal an Androgen-Driven Somatic Alteration Landscape in Early-Onset Prostate Cancer	http://dx.doi.org/10.1016/j.ccr.2013.01.002
ATOX1	Integrative Genomic Analyses Reveal an Androgen-Driven Somatic Alteration Landscape in Early-Onset Prostate Cancer	http://dx.doi.org/10.1016/j.ccr.2013.01.002
ATP11A	Integrative Genomic Analyses Reveal an Androgen-Driven Somatic Alteration Landscape in Early-Onset Prostate Cancer	http://dx.doi.org/10.1016/j.ccr.2013.01.002
ATP13A3	Integrative Genomic Analyses Reveal an Androgen-Driven Somatic Alteration Landscape in Early-Onset Prostate Cancer	http://dx.doi.org/10.1016/j.ccr.2013.01.002
ATP2A2	Integrative Genomic Analyses Reveal an Androgen-Driven Somatic Alteration Landscape in Early-Onset Prostate Cancer	http://dx.doi.org/10.1016/j.ccr.2013.01.002
ATP2B1	Integrative Genomic Analyses Reveal an Androgen-Driven Somatic Alteration Landscape in Early-Onset Prostate Cancer	http://dx.doi.org/10.1016/j.ccr.2013.01.002
ATP2C2	Integrative Genomic Analyses Reveal an Androgen-Driven Somatic Alteration Landscape in Early-Onset Prostate Cancer	http://dx.doi.org/10.1016/j.ccr.2013.01.002
ATP5D	Integrative Genomic Analyses Reveal an Androgen-Driven Somatic Alteration Landscape in Early-Onset Prostate Cancer	http://dx.doi.org/10.1016/j.ccr.2013.01.002
ATP5G1	Integrative Genomic Analyses Reveal an Androgen-Driven Somatic Alteration Landscape in Early-Onset Prostate Cancer	http://dx.doi.org/10.1016/j.ccr.2013.01.002
ATP5G3	Integrative Genomic Analyses Reveal an Androgen-Driven Somatic Alteration Landscape in Early-Onset Prostate Cancer	http://dx.doi.org/10.1016/j.ccr.2013.01.002
ATP5L	Integrative Genomic Analyses Reveal an Androgen-Driven Somatic Alteration Landscape in Early-Onset Prostate Cancer	http://dx.doi.org/10.1016/j.ccr.2013.01.002
ATP5O	Integrative Genomic Analyses Reveal an Androgen-Driven Somatic Alteration Landscape in Early-Onset Prostate Cancer	http://dx.doi.org/10.1016/j.ccr.2013.01.002
ATP6V0E2	Integrative Genomic Analyses Reveal an Androgen-Driven Somatic Alteration Landscape in Early-Onset Prostate Cancer	http://dx.doi.org/10.1016/j.ccr.2013.01.002
ATP6V1E2	Integrative Genomic Analyses Reveal an Androgen-Driven Somatic Alteration Landscape in Early-Onset Prostate Cancer	http://dx.doi.org/10.1016/j.ccr.2013.01.002
ATP8A1	Integrative Genomic Analyses Reveal an Androgen-Driven Somatic Alteration Landscape in Early-Onset Prostate Cancer	http://dx.doi.org/10.1016/j.ccr.2013.01.002
ATPIF1	Integrative Genomic Analyses Reveal an Androgen-Driven Somatic Alteration Landscape in Early-Onset Prostate Cancer	http://dx.doi.org/10.1016/j.ccr.2013.01.002
ATR	Integrative Genomic Analyses Reveal an Androgen-Driven Somatic Alteration Landscape in Early-Onset Prostate Cancer	http://dx.doi.org/10.1016/j.ccr.2013.01.002
ATRIP	Integrative Genomic Analyses Reveal an Androgen-Driven Somatic Alteration Landscape in Early-Onset Prostate Cancer	http://dx.doi.org/10.1016/j.ccr.2013.01.002
ATRX	Integrative Genomic Analyses Reveal an Androgen-Driven Somatic Alteration Landscape in Early-Onset Prostate Cancer	http://dx.doi.org/10.1016/j.ccr.2013.01.002
AURKA	Integrative Genomic Analyses Reveal an Androgen-Driven Somatic Alteration Landscape in Early-Onset Prostate Cancer	http://dx.doi.org/10.1016/j.ccr.2013.01.002
AURKB	Integrative Genomic Analyses Reveal an Androgen-Driven Somatic Alteration Landscape in Early-Onset Prostate Cancer	http://dx.doi.org/10.1016/j.ccr.2013.01.002
AUTS2	Integrative Genomic Analyses Reveal an Androgen-Driven Somatic Alteration Landscape in Early-Onset Prostate Cancer	http://dx.doi.org/10.1016/j.ccr.2013.01.002
AZI1	Integrative Genomic Analyses Reveal an Androgen-Driven Somatic Alteration Landscape in Early-Onset Prostate Cancer	http://dx.doi.org/10.1016/j.ccr.2013.01.002
AZIN1	Integrative Genomic Analyses Reveal an Androgen-Driven Somatic Alteration Landscape in Early-Onset Prostate Cancer	http://dx.doi.org/10.1016/j.ccr.2013.01.002
B3GALNT2	Integrative Genomic Analyses Reveal an Androgen-Driven Somatic Alteration Landscape in Early-Onset Prostate Cancer	http://dx.doi.org/10.1016/j.ccr.2013.01.002
B3GNT1	Integrative Genomic Analyses Reveal an Androgen-Driven Somatic Alteration Landscape in Early-Onset Prostate Cancer	http://dx.doi.org/10.1016/j.ccr.2013.01.002
B4GALT6	Integrative Genomic Analyses Reveal an Androgen-Driven Somatic Alteration Landscape in Early-Onset Prostate Cancer	http://dx.doi.org/10.1016/j.ccr.2013.01.002
BACE1	Integrative Genomic Analyses Reveal an Androgen-Driven Somatic Alteration Landscape in Early-Onset Prostate Cancer	http://dx.doi.org/10.1016/j.ccr.2013.01.002
BAG1	Integrative Genomic Analyses Reveal an Androgen-Driven Somatic Alteration Landscape in Early-Onset Prostate Cancer	http://dx.doi.org/10.1016/j.ccr.2013.01.002
BAG2	Integrative Genomic Analyses Reveal an Androgen-Driven Somatic Alteration Landscape in Early-Onset Prostate Cancer	http://dx.doi.org/10.1016/j.ccr.2013.01.002
BAG4	Integrative Genomic Analyses Reveal an Androgen-Driven Somatic Alteration Landscape in Early-Onset Prostate Cancer	http://dx.doi.org/10.1016/j.ccr.2013.01.002
BAMBI	Integrative Genomic Analyses Reveal an Androgen-Driven Somatic Alteration Landscape in Early-Onset Prostate Cancer	http://dx.doi.org/10.1016/j.ccr.2013.01.002
BANK1	Integrative Genomic Analyses Reveal an Androgen-Driven Somatic Alteration Landscape in Early-Onset Prostate Cancer	http://dx.doi.org/10.1016/j.ccr.2013.01.002
BARD1	Integrative Genomic Analyses Reveal an Androgen-Driven Somatic Alteration Landscape in Early-Onset Prostate Cancer	http://dx.doi.org/10.1016/j.ccr.2013.01.002
BAT1	Integrative Genomic Analyses Reveal an Androgen-Driven Somatic Alteration Landscape in Early-Onset Prostate Cancer	http://dx.doi.org/10.1016/j.ccr.2013.01.002
BAX	Integrative Genomic Analyses Reveal an Androgen-Driven Somatic Alteration Landscape in Early-Onset Prostate Cancer	http://dx.doi.org/10.1016/j.ccr.2013.01.002
BAZ1B	Integrative Genomic Analyses Reveal an Androgen-Driven Somatic Alteration Landscape in Early-Onset Prostate Cancer	http://dx.doi.org/10.1016/j.ccr.2013.01.002
BBS10	Integrative Genomic Analyses Reveal an Androgen-Driven Somatic Alteration Landscape in Early-Onset Prostate Cancer	http://dx.doi.org/10.1016/j.ccr.2013.01.002
BBS2	Integrative Genomic Analyses Reveal an Androgen-Driven Somatic Alteration Landscape in Early-Onset Prostate Cancer	http://dx.doi.org/10.1016/j.ccr.2013.01.002
BBS7	Integrative Genomic Analyses Reveal an Androgen-Driven Somatic Alteration Landscape in Early-Onset Prostate Cancer	http://dx.doi.org/10.1016/j.ccr.2013.01.002
BBS9	Integrative Genomic Analyses Reveal an Androgen-Driven Somatic Alteration Landscape in Early-Onset Prostate Cancer	http://dx.doi.org/10.1016/j.ccr.2013.01.002
BCAT2	Integrative Genomic Analyses Reveal an Androgen-Driven Somatic Alteration Landscape in Early-Onset Prostate Cancer	http://dx.doi.org/10.1016/j.ccr.2013.01.002
BCCIP	Integrative Genomic Analyses Reveal an Androgen-Driven Somatic Alteration Landscape in Early-Onset Prostate Cancer	http://dx.doi.org/10.1016/j.ccr.2013.01.002
BCHE	Integrative Genomic Analyses Reveal an Androgen-Driven Somatic Alteration Landscape in Early-Onset Prostate Cancer	http://dx.doi.org/10.1016/j.ccr.2013.01.002
BCL11B	Integrative Genomic Analyses Reveal an Androgen-Driven Somatic Alteration Landscape in Early-Onset Prostate Cancer	http://dx.doi.org/10.1016/j.ccr.2013.01.002
BCL2	Integrative Genomic Analyses Reveal an Androgen-Driven Somatic Alteration Landscape in Early-Onset Prostate Cancer	http://dx.doi.org/10.1016/j.ccr.2013.01.002
BCL2L12	Integrative Genomic Analyses Reveal an Androgen-Driven Somatic Alteration Landscape in Early-Onset Prostate Cancer	http://dx.doi.org/10.1016/j.ccr.2013.01.002
BCL7A	Integrative Genomic Analyses Reveal an Androgen-Driven Somatic Alteration Landscape in Early-Onset Prostate Cancer	http://dx.doi.org/10.1016/j.ccr.2013.01.002
BCLAF1	Integrative Genomic Analyses Reveal an Androgen-Driven Somatic Alteration Landscape in Early-Onset Prostate Cancer	http://dx.doi.org/10.1016/j.ccr.2013.01.002
BCOR	Integrative Genomic Analyses Reveal an Androgen-Driven Somatic Alteration Landscape in Early-Onset Prostate Cancer	http://dx.doi.org/10.1016/j.ccr.2013.01.002
BCR	Integrative Genomic Analyses Reveal an Androgen-Driven Somatic Alteration Landscape in Early-Onset Prostate Cancer	http://dx.doi.org/10.1016/j.ccr.2013.01.002
BCS1L	Integrative Genomic Analyses Reveal an Androgen-Driven Somatic Alteration Landscape in Early-Onset Prostate Cancer	http://dx.doi.org/10.1016/j.ccr.2013.01.002
BDH1	Integrative Genomic Analyses Reveal an Androgen-Driven Somatic Alteration Landscape in Early-Onset Prostate Cancer	http://dx.doi.org/10.1016/j.ccr.2013.01.002
BEND3	Integrative Genomic Analyses Reveal an Androgen-Driven Somatic Alteration Landscape in Early-Onset Prostate Cancer	http://dx.doi.org/10.1016/j.ccr.2013.01.002
BEND7	Integrative Genomic Analyses Reveal an Androgen-Driven Somatic Alteration Landscape in Early-Onset Prostate Cancer	http://dx.doi.org/10.1016/j.ccr.2013.01.002
BEX1	Integrative Genomic Analyses Reveal an Androgen-Driven Somatic Alteration Landscape in Early-Onset Prostate Cancer	http://dx.doi.org/10.1016/j.ccr.2013.01.002
BICD1	Integrative Genomic Analyses Reveal an Androgen-Driven Somatic Alteration Landscape in Early-Onset Prostate Cancer	http://dx.doi.org/10.1016/j.ccr.2013.01.002
BID	Integrative Genomic Analyses Reveal an Androgen-Driven Somatic Alteration Landscape in Early-Onset Prostate Cancer	http://dx.doi.org/10.1016/j.ccr.2013.01.002
BIRC3	Integrative Genomic Analyses Reveal an Androgen-Driven Somatic Alteration Landscape in Early-Onset Prostate Cancer	http://dx.doi.org/10.1016/j.ccr.2013.01.002
BIRC5	Integrative Genomic Analyses Reveal an Androgen-Driven Somatic Alteration Landscape in Early-Onset Prostate Cancer	http://dx.doi.org/10.1016/j.ccr.2013.01.002
BIVM	Integrative Genomic Analyses Reveal an Androgen-Driven Somatic Alteration Landscape in Early-Onset Prostate Cancer	http://dx.doi.org/10.1016/j.ccr.2013.01.002
BLM	Integrative Genomic Analyses Reveal an Androgen-Driven Somatic Alteration Landscape in Early-Onset Prostate Cancer	http://dx.doi.org/10.1016/j.ccr.2013.01.002
BLMH	Integrative Genomic Analyses Reveal an Androgen-Driven Somatic Alteration Landscape in Early-Onset Prostate Cancer	http://dx.doi.org/10.1016/j.ccr.2013.01.002
BLNK	Integrative Genomic Analyses Reveal an Androgen-Driven Somatic Alteration Landscape in Early-Onset Prostate Cancer	http://dx.doi.org/10.1016/j.ccr.2013.01.002
BOD1	Integrative Genomic Analyses Reveal an Androgen-Driven Somatic Alteration Landscape in Early-Onset Prostate Cancer	http://dx.doi.org/10.1016/j.ccr.2013.01.002
BOP1	Integrative Genomic Analyses Reveal an Androgen-Driven Somatic Alteration Landscape in Early-Onset Prostate Cancer	http://dx.doi.org/10.1016/j.ccr.2013.01.002
BPGM	Integrative Genomic Analyses Reveal an Androgen-Driven Somatic Alteration Landscape in Early-Onset Prostate Cancer	http://dx.doi.org/10.1016/j.ccr.2013.01.002
BPHL	Integrative Genomic Analyses Reveal an Androgen-Driven Somatic Alteration Landscape in Early-Onset Prostate Cancer	http://dx.doi.org/10.1016/j.ccr.2013.01.002
BPTF	Integrative Genomic Analyses Reveal an Androgen-Driven Somatic Alteration Landscape in Early-Onset Prostate Cancer	http://dx.doi.org/10.1016/j.ccr.2013.01.002
BRCA1	Integrative Genomic Analyses Reveal an Androgen-Driven Somatic Alteration Landscape in Early-Onset Prostate Cancer	http://dx.doi.org/10.1016/j.ccr.2013.01.002
BRCA2	Integrative Genomic Analyses Reveal an Androgen-Driven Somatic Alteration Landscape in Early-Onset Prostate Cancer	http://dx.doi.org/10.1016/j.ccr.2013.01.002
BRD1	Integrative Genomic Analyses Reveal an Androgen-Driven Somatic Alteration Landscape in Early-Onset Prostate Cancer	http://dx.doi.org/10.1016/j.ccr.2013.01.002
BRD3	Integrative Genomic Analyses Reveal an Androgen-Driven Somatic Alteration Landscape in Early-Onset Prostate Cancer	http://dx.doi.org/10.1016/j.ccr.2013.01.002
BRDT	Integrative Genomic Analyses Reveal an Androgen-Driven Somatic Alteration Landscape in Early-Onset Prostate Cancer	http://dx.doi.org/10.1016/j.ccr.2013.01.002
BRI3BP	Integrative Genomic Analyses Reveal an Androgen-Driven Somatic Alteration Landscape in Early-Onset Prostate Cancer	http://dx.doi.org/10.1016/j.ccr.2013.01.002
BRIP1	Integrative Genomic Analyses Reveal an Androgen-Driven Somatic Alteration Landscape in Early-Onset Prostate Cancer	http://dx.doi.org/10.1016/j.ccr.2013.01.002
BRIX1	Integrative Genomic Analyses Reveal an Androgen-Driven Somatic Alteration Landscape in Early-Onset Prostate Cancer	http://dx.doi.org/10.1016/j.ccr.2013.01.002
BRMS1L	Integrative Genomic Analyses Reveal an Androgen-Driven Somatic Alteration Landscape in Early-Onset Prostate Cancer	http://dx.doi.org/10.1016/j.ccr.2013.01.002
BTBD7	Integrative Genomic Analyses Reveal an Androgen-Driven Somatic Alteration Landscape in Early-Onset Prostate Cancer	http://dx.doi.org/10.1016/j.ccr.2013.01.002
BTF3L4	Integrative Genomic Analyses Reveal an Androgen-Driven Somatic Alteration Landscape in Early-Onset Prostate Cancer	http://dx.doi.org/10.1016/j.ccr.2013.01.002
BTG1	Integrative Genomic Analyses Reveal an Androgen-Driven Somatic Alteration Landscape in Early-Onset Prostate Cancer	http://dx.doi.org/10.1016/j.ccr.2013.01.002
BTG2	Integrative Genomic Analyses Reveal an Androgen-Driven Somatic Alteration Landscape in Early-Onset Prostate Cancer	http://dx.doi.org/10.1016/j.ccr.2013.01.002
BTG3	Integrative Genomic Analyses Reveal an Androgen-Driven Somatic Alteration Landscape in Early-Onset Prostate Cancer	http://dx.doi.org/10.1016/j.ccr.2013.01.002
BTN3A2	Integrative Genomic Analyses Reveal an Androgen-Driven Somatic Alteration Landscape in Early-Onset Prostate Cancer	http://dx.doi.org/10.1016/j.ccr.2013.01.002
BTN3A3	Integrative Genomic Analyses Reveal an Androgen-Driven Somatic Alteration Landscape in Early-Onset Prostate Cancer	http://dx.doi.org/10.1016/j.ccr.2013.01.002
BUB1	Integrative Genomic Analyses Reveal an Androgen-Driven Somatic Alteration Landscape in Early-Onset Prostate Cancer	http://dx.doi.org/10.1016/j.ccr.2013.01.002
BUB1B	Integrative Genomic Analyses Reveal an Androgen-Driven Somatic Alteration Landscape in Early-Onset Prostate Cancer	http://dx.doi.org/10.1016/j.ccr.2013.01.002
BUB3	Integrative Genomic Analyses Reveal an Androgen-Driven Somatic Alteration Landscape in Early-Onset Prostate Cancer	http://dx.doi.org/10.1016/j.ccr.2013.01.002
BUD13	Integrative Genomic Analyses Reveal an Androgen-Driven Somatic Alteration Landscape in Early-Onset Prostate Cancer	http://dx.doi.org/10.1016/j.ccr.2013.01.002
BZW2	Integrative Genomic Analyses Reveal an Androgen-Driven Somatic Alteration Landscape in Early-Onset Prostate Cancer	http://dx.doi.org/10.1016/j.ccr.2013.01.002
C10orf119	Integrative Genomic Analyses Reveal an Androgen-Driven Somatic Alteration Landscape in Early-Onset Prostate Cancer	http://dx.doi.org/10.1016/j.ccr.2013.01.002
C10orf137	Integrative Genomic Analyses Reveal an Androgen-Driven Somatic Alteration Landscape in Early-Onset Prostate Cancer	http://dx.doi.org/10.1016/j.ccr.2013.01.002
C10orf2	Integrative Genomic Analyses Reveal an Androgen-Driven Somatic Alteration Landscape in Early-Onset Prostate Cancer	http://dx.doi.org/10.1016/j.ccr.2013.01.002
C10orf78	Integrative Genomic Analyses Reveal an Androgen-Driven Somatic Alteration Landscape in Early-Onset Prostate Cancer	http://dx.doi.org/10.1016/j.ccr.2013.01.002
C11orf17	Integrative Genomic Analyses Reveal an Androgen-Driven Somatic Alteration Landscape in Early-Onset Prostate Cancer	http://dx.doi.org/10.1016/j.ccr.2013.01.002
C11orf82	Integrative Genomic Analyses Reveal an Androgen-Driven Somatic Alteration Landscape in Early-Onset Prostate Cancer	http://dx.doi.org/10.1016/j.ccr.2013.01.002
C11orf83	Integrative Genomic Analyses Reveal an Androgen-Driven Somatic Alteration Landscape in Early-Onset Prostate Cancer	http://dx.doi.org/10.1016/j.ccr.2013.01.002
C12orf11	Integrative Genomic Analyses Reveal an Androgen-Driven Somatic Alteration Landscape in Early-Onset Prostate Cancer	http://dx.doi.org/10.1016/j.ccr.2013.01.002
C12orf24	Integrative Genomic Analyses Reveal an Androgen-Driven Somatic Alteration Landscape in Early-Onset Prostate Cancer	http://dx.doi.org/10.1016/j.ccr.2013.01.002
C12orf26	Integrative Genomic Analyses Reveal an Androgen-Driven Somatic Alteration Landscape in Early-Onset Prostate Cancer	http://dx.doi.org/10.1016/j.ccr.2013.01.002
C12orf29	Integrative Genomic Analyses Reveal an Androgen-Driven Somatic Alteration Landscape in Early-Onset Prostate Cancer	http://dx.doi.org/10.1016/j.ccr.2013.01.002
C12orf32	Integrative Genomic Analyses Reveal an Androgen-Driven Somatic Alteration Landscape in Early-Onset Prostate Cancer	http://dx.doi.org/10.1016/j.ccr.2013.01.002
C12orf4	Integrative Genomic Analyses Reveal an Androgen-Driven Somatic Alteration Landscape in Early-Onset Prostate Cancer	http://dx.doi.org/10.1016/j.ccr.2013.01.002
C12orf48	Integrative Genomic Analyses Reveal an Androgen-Driven Somatic Alteration Landscape in Early-Onset Prostate Cancer	http://dx.doi.org/10.1016/j.ccr.2013.01.002
C12orf52	Integrative Genomic Analyses Reveal an Androgen-Driven Somatic Alteration Landscape in Early-Onset Prostate Cancer	http://dx.doi.org/10.1016/j.ccr.2013.01.002
C12orf66	Integrative Genomic Analyses Reveal an Androgen-Driven Somatic Alteration Landscape in Early-Onset Prostate Cancer	http://dx.doi.org/10.1016/j.ccr.2013.01.002
C12orf73	Integrative Genomic Analyses Reveal an Androgen-Driven Somatic Alteration Landscape in Early-Onset Prostate Cancer	http://dx.doi.org/10.1016/j.ccr.2013.01.002
C13orf15	Integrative Genomic Analyses Reveal an Androgen-Driven Somatic Alteration Landscape in Early-Onset Prostate Cancer	http://dx.doi.org/10.1016/j.ccr.2013.01.002
C13orf23	Integrative Genomic Analyses Reveal an Androgen-Driven Somatic Alteration Landscape in Early-Onset Prostate Cancer	http://dx.doi.org/10.1016/j.ccr.2013.01.002
C13orf27	Integrative Genomic Analyses Reveal an Androgen-Driven Somatic Alteration Landscape in Early-Onset Prostate Cancer	http://dx.doi.org/10.1016/j.ccr.2013.01.002
C13orf34	Integrative Genomic Analyses Reveal an Androgen-Driven Somatic Alteration Landscape in Early-Onset Prostate Cancer	http://dx.doi.org/10.1016/j.ccr.2013.01.002
C14orf106	Integrative Genomic Analyses Reveal an Androgen-Driven Somatic Alteration Landscape in Early-Onset Prostate Cancer	http://dx.doi.org/10.1016/j.ccr.2013.01.002
C14orf132	Integrative Genomic Analyses Reveal an Androgen-Driven Somatic Alteration Landscape in Early-Onset Prostate Cancer	http://dx.doi.org/10.1016/j.ccr.2013.01.002
C14orf135	Integrative Genomic Analyses Reveal an Androgen-Driven Somatic Alteration Landscape in Early-Onset Prostate Cancer	http://dx.doi.org/10.1016/j.ccr.2013.01.002
C14orf143	Integrative Genomic Analyses Reveal an Androgen-Driven Somatic Alteration Landscape in Early-Onset Prostate Cancer	http://dx.doi.org/10.1016/j.ccr.2013.01.002
C14orf145	Integrative Genomic Analyses Reveal an Androgen-Driven Somatic Alteration Landscape in Early-Onset Prostate Cancer	http://dx.doi.org/10.1016/j.ccr.2013.01.002
C14orf147	Integrative Genomic Analyses Reveal an Androgen-Driven Somatic Alteration Landscape in Early-Onset Prostate Cancer	http://dx.doi.org/10.1016/j.ccr.2013.01.002
C14orf167	Integrative Genomic Analyses Reveal an Androgen-Driven Somatic Alteration Landscape in Early-Onset Prostate Cancer	http://dx.doi.org/10.1016/j.ccr.2013.01.002
C14orf4	Integrative Genomic Analyses Reveal an Androgen-Driven Somatic Alteration Landscape in Early-Onset Prostate Cancer	http://dx.doi.org/10.1016/j.ccr.2013.01.002
C14orf80	Integrative Genomic Analyses Reveal an Androgen-Driven Somatic Alteration Landscape in Early-Onset Prostate Cancer	http://dx.doi.org/10.1016/j.ccr.2013.01.002
C15orf21	Integrative Genomic Analyses Reveal an Androgen-Driven Somatic Alteration Landscape in Early-Onset Prostate Cancer	http://dx.doi.org/10.1016/j.ccr.2013.01.002
C15orf29	Integrative Genomic Analyses Reveal an Androgen-Driven Somatic Alteration Landscape in Early-Onset Prostate Cancer	http://dx.doi.org/10.1016/j.ccr.2013.01.002
C15orf42	Integrative Genomic Analyses Reveal an Androgen-Driven Somatic Alteration Landscape in Early-Onset Prostate Cancer	http://dx.doi.org/10.1016/j.ccr.2013.01.002
C16orf13	Integrative Genomic Analyses Reveal an Androgen-Driven Somatic Alteration Landscape in Early-Onset Prostate Cancer	http://dx.doi.org/10.1016/j.ccr.2013.01.002
C16orf75	Integrative Genomic Analyses Reveal an Androgen-Driven Somatic Alteration Landscape in Early-Onset Prostate Cancer	http://dx.doi.org/10.1016/j.ccr.2013.01.002
C16orf87	Integrative Genomic Analyses Reveal an Androgen-Driven Somatic Alteration Landscape in Early-Onset Prostate Cancer	http://dx.doi.org/10.1016/j.ccr.2013.01.002
C16orf88	Integrative Genomic Analyses Reveal an Androgen-Driven Somatic Alteration Landscape in Early-Onset Prostate Cancer	http://dx.doi.org/10.1016/j.ccr.2013.01.002
C17orf42	Integrative Genomic Analyses Reveal an Androgen-Driven Somatic Alteration Landscape in Early-Onset Prostate Cancer	http://dx.doi.org/10.1016/j.ccr.2013.01.002
C17orf89	Integrative Genomic Analyses Reveal an Androgen-Driven Somatic Alteration Landscape in Early-Onset Prostate Cancer	http://dx.doi.org/10.1016/j.ccr.2013.01.002
C17orf96	Integrative Genomic Analyses Reveal an Androgen-Driven Somatic Alteration Landscape in Early-Onset Prostate Cancer	http://dx.doi.org/10.1016/j.ccr.2013.01.002
C18orf10	Integrative Genomic Analyses Reveal an Androgen-Driven Somatic Alteration Landscape in Early-Onset Prostate Cancer	http://dx.doi.org/10.1016/j.ccr.2013.01.002
C18orf18	Integrative Genomic Analyses Reveal an Androgen-Driven Somatic Alteration Landscape in Early-Onset Prostate Cancer	http://dx.doi.org/10.1016/j.ccr.2013.01.002
C18orf22	Integrative Genomic Analyses Reveal an Androgen-Driven Somatic Alteration Landscape in Early-Onset Prostate Cancer	http://dx.doi.org/10.1016/j.ccr.2013.01.002
C18orf45	Integrative Genomic Analyses Reveal an Androgen-Driven Somatic Alteration Landscape in Early-Onset Prostate Cancer	http://dx.doi.org/10.1016/j.ccr.2013.01.002
C18orf54	Integrative Genomic Analyses Reveal an Androgen-Driven Somatic Alteration Landscape in Early-Onset Prostate Cancer	http://dx.doi.org/10.1016/j.ccr.2013.01.002
C18orf55	Integrative Genomic Analyses Reveal an Androgen-Driven Somatic Alteration Landscape in Early-Onset Prostate Cancer	http://dx.doi.org/10.1016/j.ccr.2013.01.002
C18orf56	Integrative Genomic Analyses Reveal an Androgen-Driven Somatic Alteration Landscape in Early-Onset Prostate Cancer	http://dx.doi.org/10.1016/j.ccr.2013.01.002
C19orf2	Integrative Genomic Analyses Reveal an Androgen-Driven Somatic Alteration Landscape in Early-Onset Prostate Cancer	http://dx.doi.org/10.1016/j.ccr.2013.01.002
C19orf60	Integrative Genomic Analyses Reveal an Androgen-Driven Somatic Alteration Landscape in Early-Onset Prostate Cancer	http://dx.doi.org/10.1016/j.ccr.2013.01.002
C19orf70	Integrative Genomic Analyses Reveal an Androgen-Driven Somatic Alteration Landscape in Early-Onset Prostate Cancer	http://dx.doi.org/10.1016/j.ccr.2013.01.002
C1orf106	Integrative Genomic Analyses Reveal an Androgen-Driven Somatic Alteration Landscape in Early-Onset Prostate Cancer	http://dx.doi.org/10.1016/j.ccr.2013.01.002
C1orf109	Integrative Genomic Analyses Reveal an Androgen-Driven Somatic Alteration Landscape in Early-Onset Prostate Cancer	http://dx.doi.org/10.1016/j.ccr.2013.01.002
C1orf112	Integrative Genomic Analyses Reveal an Androgen-Driven Somatic Alteration Landscape in Early-Onset Prostate Cancer	http://dx.doi.org/10.1016/j.ccr.2013.01.002
C1orf115	Integrative Genomic Analyses Reveal an Androgen-Driven Somatic Alteration Landscape in Early-Onset Prostate Cancer	http://dx.doi.org/10.1016/j.ccr.2013.01.002
C1orf135	Integrative Genomic Analyses Reveal an Androgen-Driven Somatic Alteration Landscape in Early-Onset Prostate Cancer	http://dx.doi.org/10.1016/j.ccr.2013.01.002
C1orf163	Integrative Genomic Analyses Reveal an Androgen-Driven Somatic Alteration Landscape in Early-Onset Prostate Cancer	http://dx.doi.org/10.1016/j.ccr.2013.01.002
C1orf174	Integrative Genomic Analyses Reveal an Androgen-Driven Somatic Alteration Landscape in Early-Onset Prostate Cancer	http://dx.doi.org/10.1016/j.ccr.2013.01.002
C1orf203	Integrative Genomic Analyses Reveal an Androgen-Driven Somatic Alteration Landscape in Early-Onset Prostate Cancer	http://dx.doi.org/10.1016/j.ccr.2013.01.002
C1orf216	Integrative Genomic Analyses Reveal an Androgen-Driven Somatic Alteration Landscape in Early-Onset Prostate Cancer	http://dx.doi.org/10.1016/j.ccr.2013.01.002
C1orf93	Integrative Genomic Analyses Reveal an Androgen-Driven Somatic Alteration Landscape in Early-Onset Prostate Cancer	http://dx.doi.org/10.1016/j.ccr.2013.01.002
C1orf96	Integrative Genomic Analyses Reveal an Androgen-Driven Somatic Alteration Landscape in Early-Onset Prostate Cancer	http://dx.doi.org/10.1016/j.ccr.2013.01.002
C1QBP	Integrative Genomic Analyses Reveal an Androgen-Driven Somatic Alteration Landscape in Early-Onset Prostate Cancer	http://dx.doi.org/10.1016/j.ccr.2013.01.002
C1QTNF3	Integrative Genomic Analyses Reveal an Androgen-Driven Somatic Alteration Landscape in Early-Onset Prostate Cancer	http://dx.doi.org/10.1016/j.ccr.2013.01.002
C20orf108	Integrative Genomic Analyses Reveal an Androgen-Driven Somatic Alteration Landscape in Early-Onset Prostate Cancer	http://dx.doi.org/10.1016/j.ccr.2013.01.002
C20orf111	Integrative Genomic Analyses Reveal an Androgen-Driven Somatic Alteration Landscape in Early-Onset Prostate Cancer	http://dx.doi.org/10.1016/j.ccr.2013.01.002
C20orf177	Integrative Genomic Analyses Reveal an Androgen-Driven Somatic Alteration Landscape in Early-Onset Prostate Cancer	http://dx.doi.org/10.1016/j.ccr.2013.01.002
C20orf199	Integrative Genomic Analyses Reveal an Androgen-Driven Somatic Alteration Landscape in Early-Onset Prostate Cancer	http://dx.doi.org/10.1016/j.ccr.2013.01.002
C20orf27	Integrative Genomic Analyses Reveal an Androgen-Driven Somatic Alteration Landscape in Early-Onset Prostate Cancer	http://dx.doi.org/10.1016/j.ccr.2013.01.002
C20orf7	Integrative Genomic Analyses Reveal an Androgen-Driven Somatic Alteration Landscape in Early-Onset Prostate Cancer	http://dx.doi.org/10.1016/j.ccr.2013.01.002
C20orf72	Integrative Genomic Analyses Reveal an Androgen-Driven Somatic Alteration Landscape in Early-Onset Prostate Cancer	http://dx.doi.org/10.1016/j.ccr.2013.01.002
C21orf45	Integrative Genomic Analyses Reveal an Androgen-Driven Somatic Alteration Landscape in Early-Onset Prostate Cancer	http://dx.doi.org/10.1016/j.ccr.2013.01.002
C21orf81	Integrative Genomic Analyses Reveal an Androgen-Driven Somatic Alteration Landscape in Early-Onset Prostate Cancer	http://dx.doi.org/10.1016/j.ccr.2013.01.002
C22orf39	Integrative Genomic Analyses Reveal an Androgen-Driven Somatic Alteration Landscape in Early-Onset Prostate Cancer	http://dx.doi.org/10.1016/j.ccr.2013.01.002
C22orf9	Integrative Genomic Analyses Reveal an Androgen-Driven Somatic Alteration Landscape in Early-Onset Prostate Cancer	http://dx.doi.org/10.1016/j.ccr.2013.01.002
C2CD2	Integrative Genomic Analyses Reveal an Androgen-Driven Somatic Alteration Landscape in Early-Onset Prostate Cancer	http://dx.doi.org/10.1016/j.ccr.2013.01.002
C2CD3	Integrative Genomic Analyses Reveal an Androgen-Driven Somatic Alteration Landscape in Early-Onset Prostate Cancer	http://dx.doi.org/10.1016/j.ccr.2013.01.002
C2orf64	Integrative Genomic Analyses Reveal an Androgen-Driven Somatic Alteration Landscape in Early-Onset Prostate Cancer	http://dx.doi.org/10.1016/j.ccr.2013.01.002
C2orf68	Integrative Genomic Analyses Reveal an Androgen-Driven Somatic Alteration Landscape in Early-Onset Prostate Cancer	http://dx.doi.org/10.1016/j.ccr.2013.01.002
C2orf69	Integrative Genomic Analyses Reveal an Androgen-Driven Somatic Alteration Landscape in Early-Onset Prostate Cancer	http://dx.doi.org/10.1016/j.ccr.2013.01.002
C3orf26	Integrative Genomic Analyses Reveal an Androgen-Driven Somatic Alteration Landscape in Early-Onset Prostate Cancer	http://dx.doi.org/10.1016/j.ccr.2013.01.002
C3orf31	Integrative Genomic Analyses Reveal an Androgen-Driven Somatic Alteration Landscape in Early-Onset Prostate Cancer	http://dx.doi.org/10.1016/j.ccr.2013.01.002
C3orf34	Integrative Genomic Analyses Reveal an Androgen-Driven Somatic Alteration Landscape in Early-Onset Prostate Cancer	http://dx.doi.org/10.1016/j.ccr.2013.01.002
C3orf37	Integrative Genomic Analyses Reveal an Androgen-Driven Somatic Alteration Landscape in Early-Onset Prostate Cancer	http://dx.doi.org/10.1016/j.ccr.2013.01.002
C3orf70	Integrative Genomic Analyses Reveal an Androgen-Driven Somatic Alteration Landscape in Early-Onset Prostate Cancer	http://dx.doi.org/10.1016/j.ccr.2013.01.002
C4orf21	Integrative Genomic Analyses Reveal an Androgen-Driven Somatic Alteration Landscape in Early-Onset Prostate Cancer	http://dx.doi.org/10.1016/j.ccr.2013.01.002
C4orf27	Integrative Genomic Analyses Reveal an Androgen-Driven Somatic Alteration Landscape in Early-Onset Prostate Cancer	http://dx.doi.org/10.1016/j.ccr.2013.01.002
C4orf32	Integrative Genomic Analyses Reveal an Androgen-Driven Somatic Alteration Landscape in Early-Onset Prostate Cancer	http://dx.doi.org/10.1016/j.ccr.2013.01.002
C4orf39	Integrative Genomic Analyses Reveal an Androgen-Driven Somatic Alteration Landscape in Early-Onset Prostate Cancer	http://dx.doi.org/10.1016/j.ccr.2013.01.002
C4orf43	Integrative Genomic Analyses Reveal an Androgen-Driven Somatic Alteration Landscape in Early-Onset Prostate Cancer	http://dx.doi.org/10.1016/j.ccr.2013.01.002
C4orf46	Integrative Genomic Analyses Reveal an Androgen-Driven Somatic Alteration Landscape in Early-Onset Prostate Cancer	http://dx.doi.org/10.1016/j.ccr.2013.01.002
C5orf25	Integrative Genomic Analyses Reveal an Androgen-Driven Somatic Alteration Landscape in Early-Onset Prostate Cancer	http://dx.doi.org/10.1016/j.ccr.2013.01.002
C5orf28	Integrative Genomic Analyses Reveal an Androgen-Driven Somatic Alteration Landscape in Early-Onset Prostate Cancer	http://dx.doi.org/10.1016/j.ccr.2013.01.002
C5orf30	Integrative Genomic Analyses Reveal an Androgen-Driven Somatic Alteration Landscape in Early-Onset Prostate Cancer	http://dx.doi.org/10.1016/j.ccr.2013.01.002
C5orf34	Integrative Genomic Analyses Reveal an Androgen-Driven Somatic Alteration Landscape in Early-Onset Prostate Cancer	http://dx.doi.org/10.1016/j.ccr.2013.01.002
C5orf53	Integrative Genomic Analyses Reveal an Androgen-Driven Somatic Alteration Landscape in Early-Onset Prostate Cancer	http://dx.doi.org/10.1016/j.ccr.2013.01.002
C5orf54	Integrative Genomic Analyses Reveal an Androgen-Driven Somatic Alteration Landscape in Early-Onset Prostate Cancer	http://dx.doi.org/10.1016/j.ccr.2013.01.002
C5orf55	Integrative Genomic Analyses Reveal an Androgen-Driven Somatic Alteration Landscape in Early-Onset Prostate Cancer	http://dx.doi.org/10.1016/j.ccr.2013.01.002
C5orf56	Integrative Genomic Analyses Reveal an Androgen-Driven Somatic Alteration Landscape in Early-Onset Prostate Cancer	http://dx.doi.org/10.1016/j.ccr.2013.01.002
C5orf62	Integrative Genomic Analyses Reveal an Androgen-Driven Somatic Alteration Landscape in Early-Onset Prostate Cancer	http://dx.doi.org/10.1016/j.ccr.2013.01.002
C6orf108	Integrative Genomic Analyses Reveal an Androgen-Driven Somatic Alteration Landscape in Early-Onset Prostate Cancer	http://dx.doi.org/10.1016/j.ccr.2013.01.002
C6orf130	Integrative Genomic Analyses Reveal an Androgen-Driven Somatic Alteration Landscape in Early-Onset Prostate Cancer	http://dx.doi.org/10.1016/j.ccr.2013.01.002
C6orf168	Integrative Genomic Analyses Reveal an Androgen-Driven Somatic Alteration Landscape in Early-Onset Prostate Cancer	http://dx.doi.org/10.1016/j.ccr.2013.01.002
C6orf182	Integrative Genomic Analyses Reveal an Androgen-Driven Somatic Alteration Landscape in Early-Onset Prostate Cancer	http://dx.doi.org/10.1016/j.ccr.2013.01.002
C6orf192	Integrative Genomic Analyses Reveal an Androgen-Driven Somatic Alteration Landscape in Early-Onset Prostate Cancer	http://dx.doi.org/10.1016/j.ccr.2013.01.002
C6orf203	Integrative Genomic Analyses Reveal an Androgen-Driven Somatic Alteration Landscape in Early-Onset Prostate Cancer	http://dx.doi.org/10.1016/j.ccr.2013.01.002
C6orf211	Integrative Genomic Analyses Reveal an Androgen-Driven Somatic Alteration Landscape in Early-Onset Prostate Cancer	http://dx.doi.org/10.1016/j.ccr.2013.01.002
C6orf26	Integrative Genomic Analyses Reveal an Androgen-Driven Somatic Alteration Landscape in Early-Onset Prostate Cancer	http://dx.doi.org/10.1016/j.ccr.2013.01.002
C6orf48	Integrative Genomic Analyses Reveal an Androgen-Driven Somatic Alteration Landscape in Early-Onset Prostate Cancer	http://dx.doi.org/10.1016/j.ccr.2013.01.002
C6orf64	Integrative Genomic Analyses Reveal an Androgen-Driven Somatic Alteration Landscape in Early-Onset Prostate Cancer	http://dx.doi.org/10.1016/j.ccr.2013.01.002
C7orf23	Integrative Genomic Analyses Reveal an Androgen-Driven Somatic Alteration Landscape in Early-Onset Prostate Cancer	http://dx.doi.org/10.1016/j.ccr.2013.01.002
C7orf27	Integrative Genomic Analyses Reveal an Androgen-Driven Somatic Alteration Landscape in Early-Onset Prostate Cancer	http://dx.doi.org/10.1016/j.ccr.2013.01.002
C7orf30	Integrative Genomic Analyses Reveal an Androgen-Driven Somatic Alteration Landscape in Early-Onset Prostate Cancer	http://dx.doi.org/10.1016/j.ccr.2013.01.002
C7orf36	Integrative Genomic Analyses Reveal an Androgen-Driven Somatic Alteration Landscape in Early-Onset Prostate Cancer	http://dx.doi.org/10.1016/j.ccr.2013.01.002
C7orf40	Integrative Genomic Analyses Reveal an Androgen-Driven Somatic Alteration Landscape in Early-Onset Prostate Cancer	http://dx.doi.org/10.1016/j.ccr.2013.01.002
C7orf44	Integrative Genomic Analyses Reveal an Androgen-Driven Somatic Alteration Landscape in Early-Onset Prostate Cancer	http://dx.doi.org/10.1016/j.ccr.2013.01.002
C7orf49	Integrative Genomic Analyses Reveal an Androgen-Driven Somatic Alteration Landscape in Early-Onset Prostate Cancer	http://dx.doi.org/10.1016/j.ccr.2013.01.002
C7orf68	Integrative Genomic Analyses Reveal an Androgen-Driven Somatic Alteration Landscape in Early-Onset Prostate Cancer	http://dx.doi.org/10.1016/j.ccr.2013.01.002
C8orf38	Integrative Genomic Analyses Reveal an Androgen-Driven Somatic Alteration Landscape in Early-Onset Prostate Cancer	http://dx.doi.org/10.1016/j.ccr.2013.01.002
C8orf55	Integrative Genomic Analyses Reveal an Androgen-Driven Somatic Alteration Landscape in Early-Onset Prostate Cancer	http://dx.doi.org/10.1016/j.ccr.2013.01.002
C8orf83	Integrative Genomic Analyses Reveal an Androgen-Driven Somatic Alteration Landscape in Early-Onset Prostate Cancer	http://dx.doi.org/10.1016/j.ccr.2013.01.002
C9orf100	Integrative Genomic Analyses Reveal an Androgen-Driven Somatic Alteration Landscape in Early-Onset Prostate Cancer	http://dx.doi.org/10.1016/j.ccr.2013.01.002
C9orf122	Integrative Genomic Analyses Reveal an Androgen-Driven Somatic Alteration Landscape in Early-Onset Prostate Cancer	http://dx.doi.org/10.1016/j.ccr.2013.01.002
C9orf123	Integrative Genomic Analyses Reveal an Androgen-Driven Somatic Alteration Landscape in Early-Onset Prostate Cancer	http://dx.doi.org/10.1016/j.ccr.2013.01.002
C9orf140	Integrative Genomic Analyses Reveal an Androgen-Driven Somatic Alteration Landscape in Early-Onset Prostate Cancer	http://dx.doi.org/10.1016/j.ccr.2013.01.002
C9orf30	Integrative Genomic Analyses Reveal an Androgen-Driven Somatic Alteration Landscape in Early-Onset Prostate Cancer	http://dx.doi.org/10.1016/j.ccr.2013.01.002
C9orf40	Integrative Genomic Analyses Reveal an Androgen-Driven Somatic Alteration Landscape in Early-Onset Prostate Cancer	http://dx.doi.org/10.1016/j.ccr.2013.01.002
C9orf41	Integrative Genomic Analyses Reveal an Androgen-Driven Somatic Alteration Landscape in Early-Onset Prostate Cancer	http://dx.doi.org/10.1016/j.ccr.2013.01.002
C9orf43	Integrative Genomic Analyses Reveal an Androgen-Driven Somatic Alteration Landscape in Early-Onset Prostate Cancer	http://dx.doi.org/10.1016/j.ccr.2013.01.002
C9orf5	Integrative Genomic Analyses Reveal an Androgen-Driven Somatic Alteration Landscape in Early-Onset Prostate Cancer	http://dx.doi.org/10.1016/j.ccr.2013.01.002
C9orf82	Integrative Genomic Analyses Reveal an Androgen-Driven Somatic Alteration Landscape in Early-Onset Prostate Cancer	http://dx.doi.org/10.1016/j.ccr.2013.01.002
C9orf86	Integrative Genomic Analyses Reveal an Androgen-Driven Somatic Alteration Landscape in Early-Onset Prostate Cancer	http://dx.doi.org/10.1016/j.ccr.2013.01.002
CA12	Integrative Genomic Analyses Reveal an Androgen-Driven Somatic Alteration Landscape in Early-Onset Prostate Cancer	http://dx.doi.org/10.1016/j.ccr.2013.01.002
CA13	Integrative Genomic Analyses Reveal an Androgen-Driven Somatic Alteration Landscape in Early-Onset Prostate Cancer	http://dx.doi.org/10.1016/j.ccr.2013.01.002
CAB39L	Integrative Genomic Analyses Reveal an Androgen-Driven Somatic Alteration Landscape in Early-Onset Prostate Cancer	http://dx.doi.org/10.1016/j.ccr.2013.01.002
CABC1	Integrative Genomic Analyses Reveal an Androgen-Driven Somatic Alteration Landscape in Early-Onset Prostate Cancer	http://dx.doi.org/10.1016/j.ccr.2013.01.002
CABLES1	Integrative Genomic Analyses Reveal an Androgen-Driven Somatic Alteration Landscape in Early-Onset Prostate Cancer	http://dx.doi.org/10.1016/j.ccr.2013.01.002
CABLES2	Integrative Genomic Analyses Reveal an Androgen-Driven Somatic Alteration Landscape in Early-Onset Prostate Cancer	http://dx.doi.org/10.1016/j.ccr.2013.01.002
CACNB2	Integrative Genomic Analyses Reveal an Androgen-Driven Somatic Alteration Landscape in Early-Onset Prostate Cancer	http://dx.doi.org/10.1016/j.ccr.2013.01.002
CACYBP	Integrative Genomic Analyses Reveal an Androgen-Driven Somatic Alteration Landscape in Early-Onset Prostate Cancer	http://dx.doi.org/10.1016/j.ccr.2013.01.002
CAD	Integrative Genomic Analyses Reveal an Androgen-Driven Somatic Alteration Landscape in Early-Onset Prostate Cancer	http://dx.doi.org/10.1016/j.ccr.2013.01.002
CADM1	Integrative Genomic Analyses Reveal an Androgen-Driven Somatic Alteration Landscape in Early-Onset Prostate Cancer	http://dx.doi.org/10.1016/j.ccr.2013.01.002
CALD1	Integrative Genomic Analyses Reveal an Androgen-Driven Somatic Alteration Landscape in Early-Onset Prostate Cancer	http://dx.doi.org/10.1016/j.ccr.2013.01.002
CALM1	Integrative Genomic Analyses Reveal an Androgen-Driven Somatic Alteration Landscape in Early-Onset Prostate Cancer	http://dx.doi.org/10.1016/j.ccr.2013.01.002
CAMK2B	Integrative Genomic Analyses Reveal an Androgen-Driven Somatic Alteration Landscape in Early-Onset Prostate Cancer	http://dx.doi.org/10.1016/j.ccr.2013.01.002
CAMK2D	Integrative Genomic Analyses Reveal an Androgen-Driven Somatic Alteration Landscape in Early-Onset Prostate Cancer	http://dx.doi.org/10.1016/j.ccr.2013.01.002
CAMK2N1	Integrative Genomic Analyses Reveal an Androgen-Driven Somatic Alteration Landscape in Early-Onset Prostate Cancer	http://dx.doi.org/10.1016/j.ccr.2013.01.002
CAND1	Integrative Genomic Analyses Reveal an Androgen-Driven Somatic Alteration Landscape in Early-Onset Prostate Cancer	http://dx.doi.org/10.1016/j.ccr.2013.01.002
CAPN13	Integrative Genomic Analyses Reveal an Androgen-Driven Somatic Alteration Landscape in Early-Onset Prostate Cancer	http://dx.doi.org/10.1016/j.ccr.2013.01.002
CAPN7	Integrative Genomic Analyses Reveal an Androgen-Driven Somatic Alteration Landscape in Early-Onset Prostate Cancer	http://dx.doi.org/10.1016/j.ccr.2013.01.002
CAPRIN2	Integrative Genomic Analyses Reveal an Androgen-Driven Somatic Alteration Landscape in Early-Onset Prostate Cancer	http://dx.doi.org/10.1016/j.ccr.2013.01.002
CAPS2	Integrative Genomic Analyses Reveal an Androgen-Driven Somatic Alteration Landscape in Early-Onset Prostate Cancer	http://dx.doi.org/10.1016/j.ccr.2013.01.002
CAPZA2	Integrative Genomic Analyses Reveal an Androgen-Driven Somatic Alteration Landscape in Early-Onset Prostate Cancer	http://dx.doi.org/10.1016/j.ccr.2013.01.002
CARM1	Integrative Genomic Analyses Reveal an Androgen-Driven Somatic Alteration Landscape in Early-Onset Prostate Cancer	http://dx.doi.org/10.1016/j.ccr.2013.01.002
CARS	Integrative Genomic Analyses Reveal an Androgen-Driven Somatic Alteration Landscape in Early-Onset Prostate Cancer	http://dx.doi.org/10.1016/j.ccr.2013.01.002
CARS2	Integrative Genomic Analyses Reveal an Androgen-Driven Somatic Alteration Landscape in Early-Onset Prostate Cancer	http://dx.doi.org/10.1016/j.ccr.2013.01.002
CASC3	Integrative Genomic Analyses Reveal an Androgen-Driven Somatic Alteration Landscape in Early-Onset Prostate Cancer	http://dx.doi.org/10.1016/j.ccr.2013.01.002
CASC5	Integrative Genomic Analyses Reveal an Androgen-Driven Somatic Alteration Landscape in Early-Onset Prostate Cancer	http://dx.doi.org/10.1016/j.ccr.2013.01.002
CASP2	Integrative Genomic Analyses Reveal an Androgen-Driven Somatic Alteration Landscape in Early-Onset Prostate Cancer	http://dx.doi.org/10.1016/j.ccr.2013.01.002
CASP7	Integrative Genomic Analyses Reveal an Androgen-Driven Somatic Alteration Landscape in Early-Onset Prostate Cancer	http://dx.doi.org/10.1016/j.ccr.2013.01.002
CASP8AP2	Integrative Genomic Analyses Reveal an Androgen-Driven Somatic Alteration Landscape in Early-Onset Prostate Cancer	http://dx.doi.org/10.1016/j.ccr.2013.01.002
CAT	Integrative Genomic Analyses Reveal an Androgen-Driven Somatic Alteration Landscape in Early-Onset Prostate Cancer	http://dx.doi.org/10.1016/j.ccr.2013.01.002
CBFB	Integrative Genomic Analyses Reveal an Androgen-Driven Somatic Alteration Landscape in Early-Onset Prostate Cancer	http://dx.doi.org/10.1016/j.ccr.2013.01.002
CBLN2	Integrative Genomic Analyses Reveal an Androgen-Driven Somatic Alteration Landscape in Early-Onset Prostate Cancer	http://dx.doi.org/10.1016/j.ccr.2013.01.002
CBR1	Integrative Genomic Analyses Reveal an Androgen-Driven Somatic Alteration Landscape in Early-Onset Prostate Cancer	http://dx.doi.org/10.1016/j.ccr.2013.01.002
CBR3	Integrative Genomic Analyses Reveal an Androgen-Driven Somatic Alteration Landscape in Early-Onset Prostate Cancer	http://dx.doi.org/10.1016/j.ccr.2013.01.002
CBR4	Integrative Genomic Analyses Reveal an Androgen-Driven Somatic Alteration Landscape in Early-Onset Prostate Cancer	http://dx.doi.org/10.1016/j.ccr.2013.01.002
CBX1	Integrative Genomic Analyses Reveal an Androgen-Driven Somatic Alteration Landscape in Early-Onset Prostate Cancer	http://dx.doi.org/10.1016/j.ccr.2013.01.002
CBX2	Integrative Genomic Analyses Reveal an Androgen-Driven Somatic Alteration Landscape in Early-Onset Prostate Cancer	http://dx.doi.org/10.1016/j.ccr.2013.01.002
CBX3	Integrative Genomic Analyses Reveal an Androgen-Driven Somatic Alteration Landscape in Early-Onset Prostate Cancer	http://dx.doi.org/10.1016/j.ccr.2013.01.002
CBX5	Integrative Genomic Analyses Reveal an Androgen-Driven Somatic Alteration Landscape in Early-Onset Prostate Cancer	http://dx.doi.org/10.1016/j.ccr.2013.01.002
CBX6	Integrative Genomic Analyses Reveal an Androgen-Driven Somatic Alteration Landscape in Early-Onset Prostate Cancer	http://dx.doi.org/10.1016/j.ccr.2013.01.002
CBY1	Integrative Genomic Analyses Reveal an Androgen-Driven Somatic Alteration Landscape in Early-Onset Prostate Cancer	http://dx.doi.org/10.1016/j.ccr.2013.01.002
CCDC109A	Integrative Genomic Analyses Reveal an Androgen-Driven Somatic Alteration Landscape in Early-Onset Prostate Cancer	http://dx.doi.org/10.1016/j.ccr.2013.01.002
CCDC110	Integrative Genomic Analyses Reveal an Androgen-Driven Somatic Alteration Landscape in Early-Onset Prostate Cancer	http://dx.doi.org/10.1016/j.ccr.2013.01.002
CCDC111	Integrative Genomic Analyses Reveal an Androgen-Driven Somatic Alteration Landscape in Early-Onset Prostate Cancer	http://dx.doi.org/10.1016/j.ccr.2013.01.002
CCDC137	Integrative Genomic Analyses Reveal an Androgen-Driven Somatic Alteration Landscape in Early-Onset Prostate Cancer	http://dx.doi.org/10.1016/j.ccr.2013.01.002
CCDC138	Integrative Genomic Analyses Reveal an Androgen-Driven Somatic Alteration Landscape in Early-Onset Prostate Cancer	http://dx.doi.org/10.1016/j.ccr.2013.01.002
CCDC14	Integrative Genomic Analyses Reveal an Androgen-Driven Somatic Alteration Landscape in Early-Onset Prostate Cancer	http://dx.doi.org/10.1016/j.ccr.2013.01.002
CCDC148	Integrative Genomic Analyses Reveal an Androgen-Driven Somatic Alteration Landscape in Early-Onset Prostate Cancer	http://dx.doi.org/10.1016/j.ccr.2013.01.002
CCDC15	Integrative Genomic Analyses Reveal an Androgen-Driven Somatic Alteration Landscape in Early-Onset Prostate Cancer	http://dx.doi.org/10.1016/j.ccr.2013.01.002
CCDC18	Integrative Genomic Analyses Reveal an Androgen-Driven Somatic Alteration Landscape in Early-Onset Prostate Cancer	http://dx.doi.org/10.1016/j.ccr.2013.01.002
CCDC21	Integrative Genomic Analyses Reveal an Androgen-Driven Somatic Alteration Landscape in Early-Onset Prostate Cancer	http://dx.doi.org/10.1016/j.ccr.2013.01.002
CCDC28B	Integrative Genomic Analyses Reveal an Androgen-Driven Somatic Alteration Landscape in Early-Onset Prostate Cancer	http://dx.doi.org/10.1016/j.ccr.2013.01.002
CCDC34	Integrative Genomic Analyses Reveal an Androgen-Driven Somatic Alteration Landscape in Early-Onset Prostate Cancer	http://dx.doi.org/10.1016/j.ccr.2013.01.002
CCDC45	Integrative Genomic Analyses Reveal an Androgen-Driven Somatic Alteration Landscape in Early-Onset Prostate Cancer	http://dx.doi.org/10.1016/j.ccr.2013.01.002
CCDC51	Integrative Genomic Analyses Reveal an Androgen-Driven Somatic Alteration Landscape in Early-Onset Prostate Cancer	http://dx.doi.org/10.1016/j.ccr.2013.01.002
CCDC58	Integrative Genomic Analyses Reveal an Androgen-Driven Somatic Alteration Landscape in Early-Onset Prostate Cancer	http://dx.doi.org/10.1016/j.ccr.2013.01.002
CCDC59	Integrative Genomic Analyses Reveal an Androgen-Driven Somatic Alteration Landscape in Early-Onset Prostate Cancer	http://dx.doi.org/10.1016/j.ccr.2013.01.002
CCDC66	Integrative Genomic Analyses Reveal an Androgen-Driven Somatic Alteration Landscape in Early-Onset Prostate Cancer	http://dx.doi.org/10.1016/j.ccr.2013.01.002
CCDC75	Integrative Genomic Analyses Reveal an Androgen-Driven Somatic Alteration Landscape in Early-Onset Prostate Cancer	http://dx.doi.org/10.1016/j.ccr.2013.01.002
CCDC77	Integrative Genomic Analyses Reveal an Androgen-Driven Somatic Alteration Landscape in Early-Onset Prostate Cancer	http://dx.doi.org/10.1016/j.ccr.2013.01.002
CCDC85A	Integrative Genomic Analyses Reveal an Androgen-Driven Somatic Alteration Landscape in Early-Onset Prostate Cancer	http://dx.doi.org/10.1016/j.ccr.2013.01.002
CCDC85B	Integrative Genomic Analyses Reveal an Androgen-Driven Somatic Alteration Landscape in Early-Onset Prostate Cancer	http://dx.doi.org/10.1016/j.ccr.2013.01.002
CCDC88C	Integrative Genomic Analyses Reveal an Androgen-Driven Somatic Alteration Landscape in Early-Onset Prostate Cancer	http://dx.doi.org/10.1016/j.ccr.2013.01.002
CCDC93	Integrative Genomic Analyses Reveal an Androgen-Driven Somatic Alteration Landscape in Early-Onset Prostate Cancer	http://dx.doi.org/10.1016/j.ccr.2013.01.002
CCDC99	Integrative Genomic Analyses Reveal an Androgen-Driven Somatic Alteration Landscape in Early-Onset Prostate Cancer	http://dx.doi.org/10.1016/j.ccr.2013.01.002
CCHCR1	Integrative Genomic Analyses Reveal an Androgen-Driven Somatic Alteration Landscape in Early-Onset Prostate Cancer	http://dx.doi.org/10.1016/j.ccr.2013.01.002
CCM2	Integrative Genomic Analyses Reveal an Androgen-Driven Somatic Alteration Landscape in Early-Onset Prostate Cancer	http://dx.doi.org/10.1016/j.ccr.2013.01.002
CCNA2	Integrative Genomic Analyses Reveal an Androgen-Driven Somatic Alteration Landscape in Early-Onset Prostate Cancer	http://dx.doi.org/10.1016/j.ccr.2013.01.002
CCNB1	Integrative Genomic Analyses Reveal an Androgen-Driven Somatic Alteration Landscape in Early-Onset Prostate Cancer	http://dx.doi.org/10.1016/j.ccr.2013.01.002
CCNB1IP1	Integrative Genomic Analyses Reveal an Androgen-Driven Somatic Alteration Landscape in Early-Onset Prostate Cancer	http://dx.doi.org/10.1016/j.ccr.2013.01.002
CCNB2	Integrative Genomic Analyses Reveal an Androgen-Driven Somatic Alteration Landscape in Early-Onset Prostate Cancer	http://dx.doi.org/10.1016/j.ccr.2013.01.002
CCND1	Integrative Genomic Analyses Reveal an Androgen-Driven Somatic Alteration Landscape in Early-Onset Prostate Cancer	http://dx.doi.org/10.1016/j.ccr.2013.01.002
CCNE1	Integrative Genomic Analyses Reveal an Androgen-Driven Somatic Alteration Landscape in Early-Onset Prostate Cancer	http://dx.doi.org/10.1016/j.ccr.2013.01.002
CCNE2	Integrative Genomic Analyses Reveal an Androgen-Driven Somatic Alteration Landscape in Early-Onset Prostate Cancer	http://dx.doi.org/10.1016/j.ccr.2013.01.002
CCNF	Integrative Genomic Analyses Reveal an Androgen-Driven Somatic Alteration Landscape in Early-Onset Prostate Cancer	http://dx.doi.org/10.1016/j.ccr.2013.01.002
CCNG1	Integrative Genomic Analyses Reveal an Androgen-Driven Somatic Alteration Landscape in Early-Onset Prostate Cancer	http://dx.doi.org/10.1016/j.ccr.2013.01.002
CCNG2	Integrative Genomic Analyses Reveal an Androgen-Driven Somatic Alteration Landscape in Early-Onset Prostate Cancer	http://dx.doi.org/10.1016/j.ccr.2013.01.002
CCNH	Integrative Genomic Analyses Reveal an Androgen-Driven Somatic Alteration Landscape in Early-Onset Prostate Cancer	http://dx.doi.org/10.1016/j.ccr.2013.01.002
CCNI	Integrative Genomic Analyses Reveal an Androgen-Driven Somatic Alteration Landscape in Early-Onset Prostate Cancer	http://dx.doi.org/10.1016/j.ccr.2013.01.002
CCNY	Integrative Genomic Analyses Reveal an Androgen-Driven Somatic Alteration Landscape in Early-Onset Prostate Cancer	http://dx.doi.org/10.1016/j.ccr.2013.01.002
CCT2	Integrative Genomic Analyses Reveal an Androgen-Driven Somatic Alteration Landscape in Early-Onset Prostate Cancer	http://dx.doi.org/10.1016/j.ccr.2013.01.002
CCT5	Integrative Genomic Analyses Reveal an Androgen-Driven Somatic Alteration Landscape in Early-Onset Prostate Cancer	http://dx.doi.org/10.1016/j.ccr.2013.01.002
CCT6A	Integrative Genomic Analyses Reveal an Androgen-Driven Somatic Alteration Landscape in Early-Onset Prostate Cancer	http://dx.doi.org/10.1016/j.ccr.2013.01.002
CCT8	Integrative Genomic Analyses Reveal an Androgen-Driven Somatic Alteration Landscape in Early-Onset Prostate Cancer	http://dx.doi.org/10.1016/j.ccr.2013.01.002
CD302	Integrative Genomic Analyses Reveal an Androgen-Driven Somatic Alteration Landscape in Early-Onset Prostate Cancer	http://dx.doi.org/10.1016/j.ccr.2013.01.002
CD47	Integrative Genomic Analyses Reveal an Androgen-Driven Somatic Alteration Landscape in Early-Onset Prostate Cancer	http://dx.doi.org/10.1016/j.ccr.2013.01.002
CD83	Integrative Genomic Analyses Reveal an Androgen-Driven Somatic Alteration Landscape in Early-Onset Prostate Cancer	http://dx.doi.org/10.1016/j.ccr.2013.01.002
CDC20	Integrative Genomic Analyses Reveal an Androgen-Driven Somatic Alteration Landscape in Early-Onset Prostate Cancer	http://dx.doi.org/10.1016/j.ccr.2013.01.002
CDC25A	Integrative Genomic Analyses Reveal an Androgen-Driven Somatic Alteration Landscape in Early-Onset Prostate Cancer	http://dx.doi.org/10.1016/j.ccr.2013.01.002
CDC25C	Integrative Genomic Analyses Reveal an Androgen-Driven Somatic Alteration Landscape in Early-Onset Prostate Cancer	http://dx.doi.org/10.1016/j.ccr.2013.01.002
CDC42SE2	Integrative Genomic Analyses Reveal an Androgen-Driven Somatic Alteration Landscape in Early-Onset Prostate Cancer	http://dx.doi.org/10.1016/j.ccr.2013.01.002
CDC45	Integrative Genomic Analyses Reveal an Androgen-Driven Somatic Alteration Landscape in Early-Onset Prostate Cancer	http://dx.doi.org/10.1016/j.ccr.2013.01.002
CDC6	Integrative Genomic Analyses Reveal an Androgen-Driven Somatic Alteration Landscape in Early-Onset Prostate Cancer	http://dx.doi.org/10.1016/j.ccr.2013.01.002
CDC7	Integrative Genomic Analyses Reveal an Androgen-Driven Somatic Alteration Landscape in Early-Onset Prostate Cancer	http://dx.doi.org/10.1016/j.ccr.2013.01.002
CDCA2	Integrative Genomic Analyses Reveal an Androgen-Driven Somatic Alteration Landscape in Early-Onset Prostate Cancer	http://dx.doi.org/10.1016/j.ccr.2013.01.002
CDCA3	Integrative Genomic Analyses Reveal an Androgen-Driven Somatic Alteration Landscape in Early-Onset Prostate Cancer	http://dx.doi.org/10.1016/j.ccr.2013.01.002
CDCA4	Integrative Genomic Analyses Reveal an Androgen-Driven Somatic Alteration Landscape in Early-Onset Prostate Cancer	http://dx.doi.org/10.1016/j.ccr.2013.01.002
CDCA5	Integrative Genomic Analyses Reveal an Androgen-Driven Somatic Alteration Landscape in Early-Onset Prostate Cancer	http://dx.doi.org/10.1016/j.ccr.2013.01.002
CDCA7	Integrative Genomic Analyses Reveal an Androgen-Driven Somatic Alteration Landscape in Early-Onset Prostate Cancer	http://dx.doi.org/10.1016/j.ccr.2013.01.002
CDCA7L	Integrative Genomic Analyses Reveal an Androgen-Driven Somatic Alteration Landscape in Early-Onset Prostate Cancer	http://dx.doi.org/10.1016/j.ccr.2013.01.002
CDCA8	Integrative Genomic Analyses Reveal an Androgen-Driven Somatic Alteration Landscape in Early-Onset Prostate Cancer	http://dx.doi.org/10.1016/j.ccr.2013.01.002
CDH26	Integrative Genomic Analyses Reveal an Androgen-Driven Somatic Alteration Landscape in Early-Onset Prostate Cancer	http://dx.doi.org/10.1016/j.ccr.2013.01.002
CDK1	Integrative Genomic Analyses Reveal an Androgen-Driven Somatic Alteration Landscape in Early-Onset Prostate Cancer	http://dx.doi.org/10.1016/j.ccr.2013.01.002
CDK2	Integrative Genomic Analyses Reveal an Androgen-Driven Somatic Alteration Landscape in Early-Onset Prostate Cancer	http://dx.doi.org/10.1016/j.ccr.2013.01.002
CDK4	Integrative Genomic Analyses Reveal an Androgen-Driven Somatic Alteration Landscape in Early-Onset Prostate Cancer	http://dx.doi.org/10.1016/j.ccr.2013.01.002
CDK5RAP1	Integrative Genomic Analyses Reveal an Androgen-Driven Somatic Alteration Landscape in Early-Onset Prostate Cancer	http://dx.doi.org/10.1016/j.ccr.2013.01.002
CDK5RAP2	Integrative Genomic Analyses Reveal an Androgen-Driven Somatic Alteration Landscape in Early-Onset Prostate Cancer	http://dx.doi.org/10.1016/j.ccr.2013.01.002
CDK8	Integrative Genomic Analyses Reveal an Androgen-Driven Somatic Alteration Landscape in Early-Onset Prostate Cancer	http://dx.doi.org/10.1016/j.ccr.2013.01.002
CDKN2A	Integrative Genomic Analyses Reveal an Androgen-Driven Somatic Alteration Landscape in Early-Onset Prostate Cancer	http://dx.doi.org/10.1016/j.ccr.2013.01.002
CDKN3	Integrative Genomic Analyses Reveal an Androgen-Driven Somatic Alteration Landscape in Early-Onset Prostate Cancer	http://dx.doi.org/10.1016/j.ccr.2013.01.002
CDR2	Integrative Genomic Analyses Reveal an Androgen-Driven Somatic Alteration Landscape in Early-Onset Prostate Cancer	http://dx.doi.org/10.1016/j.ccr.2013.01.002
CDR2L	Integrative Genomic Analyses Reveal an Androgen-Driven Somatic Alteration Landscape in Early-Onset Prostate Cancer	http://dx.doi.org/10.1016/j.ccr.2013.01.002
CDT1	Integrative Genomic Analyses Reveal an Androgen-Driven Somatic Alteration Landscape in Early-Onset Prostate Cancer	http://dx.doi.org/10.1016/j.ccr.2013.01.002
CDYL	Integrative Genomic Analyses Reveal an Androgen-Driven Somatic Alteration Landscape in Early-Onset Prostate Cancer	http://dx.doi.org/10.1016/j.ccr.2013.01.002
CEBPG	Integrative Genomic Analyses Reveal an Androgen-Driven Somatic Alteration Landscape in Early-Onset Prostate Cancer	http://dx.doi.org/10.1016/j.ccr.2013.01.002
CEBPZ	Integrative Genomic Analyses Reveal an Androgen-Driven Somatic Alteration Landscape in Early-Onset Prostate Cancer	http://dx.doi.org/10.1016/j.ccr.2013.01.002
CECR5	Integrative Genomic Analyses Reveal an Androgen-Driven Somatic Alteration Landscape in Early-Onset Prostate Cancer	http://dx.doi.org/10.1016/j.ccr.2013.01.002
CELF1	Integrative Genomic Analyses Reveal an Androgen-Driven Somatic Alteration Landscape in Early-Onset Prostate Cancer	http://dx.doi.org/10.1016/j.ccr.2013.01.002
CELSR2	Integrative Genomic Analyses Reveal an Androgen-Driven Somatic Alteration Landscape in Early-Onset Prostate Cancer	http://dx.doi.org/10.1016/j.ccr.2013.01.002
CENPA	Integrative Genomic Analyses Reveal an Androgen-Driven Somatic Alteration Landscape in Early-Onset Prostate Cancer	http://dx.doi.org/10.1016/j.ccr.2013.01.002
CENPE	Integrative Genomic Analyses Reveal an Androgen-Driven Somatic Alteration Landscape in Early-Onset Prostate Cancer	http://dx.doi.org/10.1016/j.ccr.2013.01.002
CENPF	Integrative Genomic Analyses Reveal an Androgen-Driven Somatic Alteration Landscape in Early-Onset Prostate Cancer	http://dx.doi.org/10.1016/j.ccr.2013.01.002
CENPH	Integrative Genomic Analyses Reveal an Androgen-Driven Somatic Alteration Landscape in Early-Onset Prostate Cancer	http://dx.doi.org/10.1016/j.ccr.2013.01.002
CENPI	Integrative Genomic Analyses Reveal an Androgen-Driven Somatic Alteration Landscape in Early-Onset Prostate Cancer	http://dx.doi.org/10.1016/j.ccr.2013.01.002
CENPJ	Integrative Genomic Analyses Reveal an Androgen-Driven Somatic Alteration Landscape in Early-Onset Prostate Cancer	http://dx.doi.org/10.1016/j.ccr.2013.01.002
CENPK	Integrative Genomic Analyses Reveal an Androgen-Driven Somatic Alteration Landscape in Early-Onset Prostate Cancer	http://dx.doi.org/10.1016/j.ccr.2013.01.002
CENPL	Integrative Genomic Analyses Reveal an Androgen-Driven Somatic Alteration Landscape in Early-Onset Prostate Cancer	http://dx.doi.org/10.1016/j.ccr.2013.01.002
CENPM	Integrative Genomic Analyses Reveal an Androgen-Driven Somatic Alteration Landscape in Early-Onset Prostate Cancer	http://dx.doi.org/10.1016/j.ccr.2013.01.002
CENPO	Integrative Genomic Analyses Reveal an Androgen-Driven Somatic Alteration Landscape in Early-Onset Prostate Cancer	http://dx.doi.org/10.1016/j.ccr.2013.01.002
CENPP	Integrative Genomic Analyses Reveal an Androgen-Driven Somatic Alteration Landscape in Early-Onset Prostate Cancer	http://dx.doi.org/10.1016/j.ccr.2013.01.002
CENPQ	Integrative Genomic Analyses Reveal an Androgen-Driven Somatic Alteration Landscape in Early-Onset Prostate Cancer	http://dx.doi.org/10.1016/j.ccr.2013.01.002
CENPV	Integrative Genomic Analyses Reveal an Androgen-Driven Somatic Alteration Landscape in Early-Onset Prostate Cancer	http://dx.doi.org/10.1016/j.ccr.2013.01.002
CEP120	Integrative Genomic Analyses Reveal an Androgen-Driven Somatic Alteration Landscape in Early-Onset Prostate Cancer	http://dx.doi.org/10.1016/j.ccr.2013.01.002
CEP135	Integrative Genomic Analyses Reveal an Androgen-Driven Somatic Alteration Landscape in Early-Onset Prostate Cancer	http://dx.doi.org/10.1016/j.ccr.2013.01.002
CEP152	Integrative Genomic Analyses Reveal an Androgen-Driven Somatic Alteration Landscape in Early-Onset Prostate Cancer	http://dx.doi.org/10.1016/j.ccr.2013.01.002
CEP192	Integrative Genomic Analyses Reveal an Androgen-Driven Somatic Alteration Landscape in Early-Onset Prostate Cancer	http://dx.doi.org/10.1016/j.ccr.2013.01.002
CEP250	Integrative Genomic Analyses Reveal an Androgen-Driven Somatic Alteration Landscape in Early-Onset Prostate Cancer	http://dx.doi.org/10.1016/j.ccr.2013.01.002
CEP290	Integrative Genomic Analyses Reveal an Androgen-Driven Somatic Alteration Landscape in Early-Onset Prostate Cancer	http://dx.doi.org/10.1016/j.ccr.2013.01.002
CEP55	Integrative Genomic Analyses Reveal an Androgen-Driven Somatic Alteration Landscape in Early-Onset Prostate Cancer	http://dx.doi.org/10.1016/j.ccr.2013.01.002
CEP57	Integrative Genomic Analyses Reveal an Androgen-Driven Somatic Alteration Landscape in Early-Onset Prostate Cancer	http://dx.doi.org/10.1016/j.ccr.2013.01.002
CEP68	Integrative Genomic Analyses Reveal an Androgen-Driven Somatic Alteration Landscape in Early-Onset Prostate Cancer	http://dx.doi.org/10.1016/j.ccr.2013.01.002
CEP72	Integrative Genomic Analyses Reveal an Androgen-Driven Somatic Alteration Landscape in Early-Onset Prostate Cancer	http://dx.doi.org/10.1016/j.ccr.2013.01.002
CEP76	Integrative Genomic Analyses Reveal an Androgen-Driven Somatic Alteration Landscape in Early-Onset Prostate Cancer	http://dx.doi.org/10.1016/j.ccr.2013.01.002
CEP78	Integrative Genomic Analyses Reveal an Androgen-Driven Somatic Alteration Landscape in Early-Onset Prostate Cancer	http://dx.doi.org/10.1016/j.ccr.2013.01.002
CERK	Integrative Genomic Analyses Reveal an Androgen-Driven Somatic Alteration Landscape in Early-Onset Prostate Cancer	http://dx.doi.org/10.1016/j.ccr.2013.01.002
CETN3	Integrative Genomic Analyses Reveal an Androgen-Driven Somatic Alteration Landscape in Early-Onset Prostate Cancer	http://dx.doi.org/10.1016/j.ccr.2013.01.002
CFL2	Integrative Genomic Analyses Reveal an Androgen-Driven Somatic Alteration Landscape in Early-Onset Prostate Cancer	http://dx.doi.org/10.1016/j.ccr.2013.01.002
CGNL1	Integrative Genomic Analyses Reveal an Androgen-Driven Somatic Alteration Landscape in Early-Onset Prostate Cancer	http://dx.doi.org/10.1016/j.ccr.2013.01.002
CHAC2	Integrative Genomic Analyses Reveal an Androgen-Driven Somatic Alteration Landscape in Early-Onset Prostate Cancer	http://dx.doi.org/10.1016/j.ccr.2013.01.002
CHAF1A	Integrative Genomic Analyses Reveal an Androgen-Driven Somatic Alteration Landscape in Early-Onset Prostate Cancer	http://dx.doi.org/10.1016/j.ccr.2013.01.002
CHAF1B	Integrative Genomic Analyses Reveal an Androgen-Driven Somatic Alteration Landscape in Early-Onset Prostate Cancer	http://dx.doi.org/10.1016/j.ccr.2013.01.002
CHCHD10	Integrative Genomic Analyses Reveal an Androgen-Driven Somatic Alteration Landscape in Early-Onset Prostate Cancer	http://dx.doi.org/10.1016/j.ccr.2013.01.002
CHCHD3	Integrative Genomic Analyses Reveal an Androgen-Driven Somatic Alteration Landscape in Early-Onset Prostate Cancer	http://dx.doi.org/10.1016/j.ccr.2013.01.002
CHCHD4	Integrative Genomic Analyses Reveal an Androgen-Driven Somatic Alteration Landscape in Early-Onset Prostate Cancer	http://dx.doi.org/10.1016/j.ccr.2013.01.002
CHCHD7	Integrative Genomic Analyses Reveal an Androgen-Driven Somatic Alteration Landscape in Early-Onset Prostate Cancer	http://dx.doi.org/10.1016/j.ccr.2013.01.002
CHD1	Integrative Genomic Analyses Reveal an Androgen-Driven Somatic Alteration Landscape in Early-Onset Prostate Cancer	http://dx.doi.org/10.1016/j.ccr.2013.01.002
CHD9	Integrative Genomic Analyses Reveal an Androgen-Driven Somatic Alteration Landscape in Early-Onset Prostate Cancer	http://dx.doi.org/10.1016/j.ccr.2013.01.002
CHEK1	Integrative Genomic Analyses Reveal an Androgen-Driven Somatic Alteration Landscape in Early-Onset Prostate Cancer	http://dx.doi.org/10.1016/j.ccr.2013.01.002
CHEK2	Integrative Genomic Analyses Reveal an Androgen-Driven Somatic Alteration Landscape in Early-Onset Prostate Cancer	http://dx.doi.org/10.1016/j.ccr.2013.01.002
CHID1	Integrative Genomic Analyses Reveal an Androgen-Driven Somatic Alteration Landscape in Early-Onset Prostate Cancer	http://dx.doi.org/10.1016/j.ccr.2013.01.002
CHML	Integrative Genomic Analyses Reveal an Androgen-Driven Somatic Alteration Landscape in Early-Onset Prostate Cancer	http://dx.doi.org/10.1016/j.ccr.2013.01.002
CHORDC1	Integrative Genomic Analyses Reveal an Androgen-Driven Somatic Alteration Landscape in Early-Onset Prostate Cancer	http://dx.doi.org/10.1016/j.ccr.2013.01.002
CHRNA5	Integrative Genomic Analyses Reveal an Androgen-Driven Somatic Alteration Landscape in Early-Onset Prostate Cancer	http://dx.doi.org/10.1016/j.ccr.2013.01.002
CHST10	Integrative Genomic Analyses Reveal an Androgen-Driven Somatic Alteration Landscape in Early-Onset Prostate Cancer	http://dx.doi.org/10.1016/j.ccr.2013.01.002
CHTF18	Integrative Genomic Analyses Reveal an Androgen-Driven Somatic Alteration Landscape in Early-Onset Prostate Cancer	http://dx.doi.org/10.1016/j.ccr.2013.01.002
CHUK	Integrative Genomic Analyses Reveal an Androgen-Driven Somatic Alteration Landscape in Early-Onset Prostate Cancer	http://dx.doi.org/10.1016/j.ccr.2013.01.002
CIRH1A	Integrative Genomic Analyses Reveal an Androgen-Driven Somatic Alteration Landscape in Early-Onset Prostate Cancer	http://dx.doi.org/10.1016/j.ccr.2013.01.002
CISD1	Integrative Genomic Analyses Reveal an Androgen-Driven Somatic Alteration Landscape in Early-Onset Prostate Cancer	http://dx.doi.org/10.1016/j.ccr.2013.01.002
CISD2	Integrative Genomic Analyses Reveal an Androgen-Driven Somatic Alteration Landscape in Early-Onset Prostate Cancer	http://dx.doi.org/10.1016/j.ccr.2013.01.002
CISD3	Integrative Genomic Analyses Reveal an Androgen-Driven Somatic Alteration Landscape in Early-Onset Prostate Cancer	http://dx.doi.org/10.1016/j.ccr.2013.01.002
CKAP2L	Integrative Genomic Analyses Reveal an Androgen-Driven Somatic Alteration Landscape in Early-Onset Prostate Cancer	http://dx.doi.org/10.1016/j.ccr.2013.01.002
CKAP5	Integrative Genomic Analyses Reveal an Androgen-Driven Somatic Alteration Landscape in Early-Onset Prostate Cancer	http://dx.doi.org/10.1016/j.ccr.2013.01.002
CKLF	Integrative Genomic Analyses Reveal an Androgen-Driven Somatic Alteration Landscape in Early-Onset Prostate Cancer	http://dx.doi.org/10.1016/j.ccr.2013.01.002
CKS1B	Integrative Genomic Analyses Reveal an Androgen-Driven Somatic Alteration Landscape in Early-Onset Prostate Cancer	http://dx.doi.org/10.1016/j.ccr.2013.01.002
CKS2	Integrative Genomic Analyses Reveal an Androgen-Driven Somatic Alteration Landscape in Early-Onset Prostate Cancer	http://dx.doi.org/10.1016/j.ccr.2013.01.002
CLASP2	Integrative Genomic Analyses Reveal an Androgen-Driven Somatic Alteration Landscape in Early-Onset Prostate Cancer	http://dx.doi.org/10.1016/j.ccr.2013.01.002
CLCN5	Integrative Genomic Analyses Reveal an Androgen-Driven Somatic Alteration Landscape in Early-Onset Prostate Cancer	http://dx.doi.org/10.1016/j.ccr.2013.01.002
CLDN3	Integrative Genomic Analyses Reveal an Androgen-Driven Somatic Alteration Landscape in Early-Onset Prostate Cancer	http://dx.doi.org/10.1016/j.ccr.2013.01.002
CLEC7A	Integrative Genomic Analyses Reveal an Androgen-Driven Somatic Alteration Landscape in Early-Onset Prostate Cancer	http://dx.doi.org/10.1016/j.ccr.2013.01.002
CLIC4	Integrative Genomic Analyses Reveal an Androgen-Driven Somatic Alteration Landscape in Early-Onset Prostate Cancer	http://dx.doi.org/10.1016/j.ccr.2013.01.002
CLNS1A	Integrative Genomic Analyses Reveal an Androgen-Driven Somatic Alteration Landscape in Early-Onset Prostate Cancer	http://dx.doi.org/10.1016/j.ccr.2013.01.002
CLSTN1	Integrative Genomic Analyses Reveal an Androgen-Driven Somatic Alteration Landscape in Early-Onset Prostate Cancer	http://dx.doi.org/10.1016/j.ccr.2013.01.002
CLYBL	Integrative Genomic Analyses Reveal an Androgen-Driven Somatic Alteration Landscape in Early-Onset Prostate Cancer	http://dx.doi.org/10.1016/j.ccr.2013.01.002
CMBL	Integrative Genomic Analyses Reveal an Androgen-Driven Somatic Alteration Landscape in Early-Onset Prostate Cancer	http://dx.doi.org/10.1016/j.ccr.2013.01.002
CMPK2	Integrative Genomic Analyses Reveal an Androgen-Driven Somatic Alteration Landscape in Early-Onset Prostate Cancer	http://dx.doi.org/10.1016/j.ccr.2013.01.002
CMTM4	Integrative Genomic Analyses Reveal an Androgen-Driven Somatic Alteration Landscape in Early-Onset Prostate Cancer	http://dx.doi.org/10.1016/j.ccr.2013.01.002
CMTM7	Integrative Genomic Analyses Reveal an Androgen-Driven Somatic Alteration Landscape in Early-Onset Prostate Cancer	http://dx.doi.org/10.1016/j.ccr.2013.01.002
CNIH4	Integrative Genomic Analyses Reveal an Androgen-Driven Somatic Alteration Landscape in Early-Onset Prostate Cancer	http://dx.doi.org/10.1016/j.ccr.2013.01.002
CNKSR3	Integrative Genomic Analyses Reveal an Androgen-Driven Somatic Alteration Landscape in Early-Onset Prostate Cancer	http://dx.doi.org/10.1016/j.ccr.2013.01.002
CNOT1	Integrative Genomic Analyses Reveal an Androgen-Driven Somatic Alteration Landscape in Early-Onset Prostate Cancer	http://dx.doi.org/10.1016/j.ccr.2013.01.002
CNOT10	Integrative Genomic Analyses Reveal an Androgen-Driven Somatic Alteration Landscape in Early-Onset Prostate Cancer	http://dx.doi.org/10.1016/j.ccr.2013.01.002
CNOT6	Integrative Genomic Analyses Reveal an Androgen-Driven Somatic Alteration Landscape in Early-Onset Prostate Cancer	http://dx.doi.org/10.1016/j.ccr.2013.01.002
CNOT6L	Integrative Genomic Analyses Reveal an Androgen-Driven Somatic Alteration Landscape in Early-Onset Prostate Cancer	http://dx.doi.org/10.1016/j.ccr.2013.01.002
CNTLN	Integrative Genomic Analyses Reveal an Androgen-Driven Somatic Alteration Landscape in Early-Onset Prostate Cancer	http://dx.doi.org/10.1016/j.ccr.2013.01.002
CNTN4	Integrative Genomic Analyses Reveal an Androgen-Driven Somatic Alteration Landscape in Early-Onset Prostate Cancer	http://dx.doi.org/10.1016/j.ccr.2013.01.002
CNTNAP3	Integrative Genomic Analyses Reveal an Androgen-Driven Somatic Alteration Landscape in Early-Onset Prostate Cancer	http://dx.doi.org/10.1016/j.ccr.2013.01.002
COL12A1	Integrative Genomic Analyses Reveal an Androgen-Driven Somatic Alteration Landscape in Early-Onset Prostate Cancer	http://dx.doi.org/10.1016/j.ccr.2013.01.002
COL5A2	Integrative Genomic Analyses Reveal an Androgen-Driven Somatic Alteration Landscape in Early-Onset Prostate Cancer	http://dx.doi.org/10.1016/j.ccr.2013.01.002
COLEC12	Integrative Genomic Analyses Reveal an Androgen-Driven Somatic Alteration Landscape in Early-Onset Prostate Cancer	http://dx.doi.org/10.1016/j.ccr.2013.01.002
COMTD1	Integrative Genomic Analyses Reveal an Androgen-Driven Somatic Alteration Landscape in Early-Onset Prostate Cancer	http://dx.doi.org/10.1016/j.ccr.2013.01.002
COPS6	Integrative Genomic Analyses Reveal an Androgen-Driven Somatic Alteration Landscape in Early-Onset Prostate Cancer	http://dx.doi.org/10.1016/j.ccr.2013.01.002
COQ2	Integrative Genomic Analyses Reveal an Androgen-Driven Somatic Alteration Landscape in Early-Onset Prostate Cancer	http://dx.doi.org/10.1016/j.ccr.2013.01.002
COQ3	Integrative Genomic Analyses Reveal an Androgen-Driven Somatic Alteration Landscape in Early-Onset Prostate Cancer	http://dx.doi.org/10.1016/j.ccr.2013.01.002
COQ9	Integrative Genomic Analyses Reveal an Androgen-Driven Somatic Alteration Landscape in Early-Onset Prostate Cancer	http://dx.doi.org/10.1016/j.ccr.2013.01.002
CORO1C	Integrative Genomic Analyses Reveal an Androgen-Driven Somatic Alteration Landscape in Early-Onset Prostate Cancer	http://dx.doi.org/10.1016/j.ccr.2013.01.002
COX7B	Integrative Genomic Analyses Reveal an Androgen-Driven Somatic Alteration Landscape in Early-Onset Prostate Cancer	http://dx.doi.org/10.1016/j.ccr.2013.01.002
CP110	Integrative Genomic Analyses Reveal an Androgen-Driven Somatic Alteration Landscape in Early-Onset Prostate Cancer	http://dx.doi.org/10.1016/j.ccr.2013.01.002
CPNE1	Integrative Genomic Analyses Reveal an Androgen-Driven Somatic Alteration Landscape in Early-Onset Prostate Cancer	http://dx.doi.org/10.1016/j.ccr.2013.01.002
CPNE2	Integrative Genomic Analyses Reveal an Androgen-Driven Somatic Alteration Landscape in Early-Onset Prostate Cancer	http://dx.doi.org/10.1016/j.ccr.2013.01.002
CPNE3	Integrative Genomic Analyses Reveal an Androgen-Driven Somatic Alteration Landscape in Early-Onset Prostate Cancer	http://dx.doi.org/10.1016/j.ccr.2013.01.002
CPOX	Integrative Genomic Analyses Reveal an Androgen-Driven Somatic Alteration Landscape in Early-Onset Prostate Cancer	http://dx.doi.org/10.1016/j.ccr.2013.01.002
CPSF3	Integrative Genomic Analyses Reveal an Androgen-Driven Somatic Alteration Landscape in Early-Onset Prostate Cancer	http://dx.doi.org/10.1016/j.ccr.2013.01.002
CPSF6	Integrative Genomic Analyses Reveal an Androgen-Driven Somatic Alteration Landscape in Early-Onset Prostate Cancer	http://dx.doi.org/10.1016/j.ccr.2013.01.002
CRBN	Integrative Genomic Analyses Reveal an Androgen-Driven Somatic Alteration Landscape in Early-Onset Prostate Cancer	http://dx.doi.org/10.1016/j.ccr.2013.01.002
CREBZF	Integrative Genomic Analyses Reveal an Androgen-Driven Somatic Alteration Landscape in Early-Onset Prostate Cancer	http://dx.doi.org/10.1016/j.ccr.2013.01.002
CRNDE	Integrative Genomic Analyses Reveal an Androgen-Driven Somatic Alteration Landscape in Early-Onset Prostate Cancer	http://dx.doi.org/10.1016/j.ccr.2013.01.002
CRTAP	Integrative Genomic Analyses Reveal an Androgen-Driven Somatic Alteration Landscape in Early-Onset Prostate Cancer	http://dx.doi.org/10.1016/j.ccr.2013.01.002
CRYL1	Integrative Genomic Analyses Reveal an Androgen-Driven Somatic Alteration Landscape in Early-Onset Prostate Cancer	http://dx.doi.org/10.1016/j.ccr.2013.01.002
CRYZ	Integrative Genomic Analyses Reveal an Androgen-Driven Somatic Alteration Landscape in Early-Onset Prostate Cancer	http://dx.doi.org/10.1016/j.ccr.2013.01.002
CS	Integrative Genomic Analyses Reveal an Androgen-Driven Somatic Alteration Landscape in Early-Onset Prostate Cancer	http://dx.doi.org/10.1016/j.ccr.2013.01.002
CSE1L	Integrative Genomic Analyses Reveal an Androgen-Driven Somatic Alteration Landscape in Early-Onset Prostate Cancer	http://dx.doi.org/10.1016/j.ccr.2013.01.002
CSPG5	Integrative Genomic Analyses Reveal an Androgen-Driven Somatic Alteration Landscape in Early-Onset Prostate Cancer	http://dx.doi.org/10.1016/j.ccr.2013.01.002
CSRP2BP	Integrative Genomic Analyses Reveal an Androgen-Driven Somatic Alteration Landscape in Early-Onset Prostate Cancer	http://dx.doi.org/10.1016/j.ccr.2013.01.002
CSTF3	Integrative Genomic Analyses Reveal an Androgen-Driven Somatic Alteration Landscape in Early-Onset Prostate Cancer	http://dx.doi.org/10.1016/j.ccr.2013.01.002
CTBP1	Integrative Genomic Analyses Reveal an Androgen-Driven Somatic Alteration Landscape in Early-Onset Prostate Cancer	http://dx.doi.org/10.1016/j.ccr.2013.01.002
CTCF	Integrative Genomic Analyses Reveal an Androgen-Driven Somatic Alteration Landscape in Early-Onset Prostate Cancer	http://dx.doi.org/10.1016/j.ccr.2013.01.002
CTCFL	Integrative Genomic Analyses Reveal an Androgen-Driven Somatic Alteration Landscape in Early-Onset Prostate Cancer	http://dx.doi.org/10.1016/j.ccr.2013.01.002
CTDSPL	Integrative Genomic Analyses Reveal an Androgen-Driven Somatic Alteration Landscape in Early-Onset Prostate Cancer	http://dx.doi.org/10.1016/j.ccr.2013.01.002
CTDSPL2	Integrative Genomic Analyses Reveal an Androgen-Driven Somatic Alteration Landscape in Early-Onset Prostate Cancer	http://dx.doi.org/10.1016/j.ccr.2013.01.002
CTNNAL1	Integrative Genomic Analyses Reveal an Androgen-Driven Somatic Alteration Landscape in Early-Onset Prostate Cancer	http://dx.doi.org/10.1016/j.ccr.2013.01.002
CTNNBL1	Integrative Genomic Analyses Reveal an Androgen-Driven Somatic Alteration Landscape in Early-Onset Prostate Cancer	http://dx.doi.org/10.1016/j.ccr.2013.01.002
CTPS	Integrative Genomic Analyses Reveal an Androgen-Driven Somatic Alteration Landscape in Early-Onset Prostate Cancer	http://dx.doi.org/10.1016/j.ccr.2013.01.002
CTPS2	Integrative Genomic Analyses Reveal an Androgen-Driven Somatic Alteration Landscape in Early-Onset Prostate Cancer	http://dx.doi.org/10.1016/j.ccr.2013.01.002
CTR9	Integrative Genomic Analyses Reveal an Androgen-Driven Somatic Alteration Landscape in Early-Onset Prostate Cancer	http://dx.doi.org/10.1016/j.ccr.2013.01.002
CTSC	Integrative Genomic Analyses Reveal an Androgen-Driven Somatic Alteration Landscape in Early-Onset Prostate Cancer	http://dx.doi.org/10.1016/j.ccr.2013.01.002
CTSH	Integrative Genomic Analyses Reveal an Androgen-Driven Somatic Alteration Landscape in Early-Onset Prostate Cancer	http://dx.doi.org/10.1016/j.ccr.2013.01.002
CTSL1	Integrative Genomic Analyses Reveal an Androgen-Driven Somatic Alteration Landscape in Early-Onset Prostate Cancer	http://dx.doi.org/10.1016/j.ccr.2013.01.002
CTSL2	Integrative Genomic Analyses Reveal an Androgen-Driven Somatic Alteration Landscape in Early-Onset Prostate Cancer	http://dx.doi.org/10.1016/j.ccr.2013.01.002
CUL1	Integrative Genomic Analyses Reveal an Androgen-Driven Somatic Alteration Landscape in Early-Onset Prostate Cancer	http://dx.doi.org/10.1016/j.ccr.2013.01.002
CUL2	Integrative Genomic Analyses Reveal an Androgen-Driven Somatic Alteration Landscape in Early-Onset Prostate Cancer	http://dx.doi.org/10.1016/j.ccr.2013.01.002
CUZD1	Integrative Genomic Analyses Reveal an Androgen-Driven Somatic Alteration Landscape in Early-Onset Prostate Cancer	http://dx.doi.org/10.1016/j.ccr.2013.01.002
CWF19L1	Integrative Genomic Analyses Reveal an Androgen-Driven Somatic Alteration Landscape in Early-Onset Prostate Cancer	http://dx.doi.org/10.1016/j.ccr.2013.01.002
CXADR	Integrative Genomic Analyses Reveal an Androgen-Driven Somatic Alteration Landscape in Early-Onset Prostate Cancer	http://dx.doi.org/10.1016/j.ccr.2013.01.002
CXCL16	Integrative Genomic Analyses Reveal an Androgen-Driven Somatic Alteration Landscape in Early-Onset Prostate Cancer	http://dx.doi.org/10.1016/j.ccr.2013.01.002
CXCR7	Integrative Genomic Analyses Reveal an Androgen-Driven Somatic Alteration Landscape in Early-Onset Prostate Cancer	http://dx.doi.org/10.1016/j.ccr.2013.01.002
CXorf57	Integrative Genomic Analyses Reveal an Androgen-Driven Somatic Alteration Landscape in Early-Onset Prostate Cancer	http://dx.doi.org/10.1016/j.ccr.2013.01.002
CXXC5	Integrative Genomic Analyses Reveal an Androgen-Driven Somatic Alteration Landscape in Early-Onset Prostate Cancer	http://dx.doi.org/10.1016/j.ccr.2013.01.002
CYB5R2	Integrative Genomic Analyses Reveal an Androgen-Driven Somatic Alteration Landscape in Early-Onset Prostate Cancer	http://dx.doi.org/10.1016/j.ccr.2013.01.002
CYC1	Integrative Genomic Analyses Reveal an Androgen-Driven Somatic Alteration Landscape in Early-Onset Prostate Cancer	http://dx.doi.org/10.1016/j.ccr.2013.01.002
CYCS	Integrative Genomic Analyses Reveal an Androgen-Driven Somatic Alteration Landscape in Early-Onset Prostate Cancer	http://dx.doi.org/10.1016/j.ccr.2013.01.002
CYFIP2	Integrative Genomic Analyses Reveal an Androgen-Driven Somatic Alteration Landscape in Early-Onset Prostate Cancer	http://dx.doi.org/10.1016/j.ccr.2013.01.002
CYP2J2	Integrative Genomic Analyses Reveal an Androgen-Driven Somatic Alteration Landscape in Early-Onset Prostate Cancer	http://dx.doi.org/10.1016/j.ccr.2013.01.002
CYP39A1	Integrative Genomic Analyses Reveal an Androgen-Driven Somatic Alteration Landscape in Early-Onset Prostate Cancer	http://dx.doi.org/10.1016/j.ccr.2013.01.002
CYP4V2	Integrative Genomic Analyses Reveal an Androgen-Driven Somatic Alteration Landscape in Early-Onset Prostate Cancer	http://dx.doi.org/10.1016/j.ccr.2013.01.002
CYTH3	Integrative Genomic Analyses Reveal an Androgen-Driven Somatic Alteration Landscape in Early-Onset Prostate Cancer	http://dx.doi.org/10.1016/j.ccr.2013.01.002
DAG1	Integrative Genomic Analyses Reveal an Androgen-Driven Somatic Alteration Landscape in Early-Onset Prostate Cancer	http://dx.doi.org/10.1016/j.ccr.2013.01.002
DAPK1	Integrative Genomic Analyses Reveal an Androgen-Driven Somatic Alteration Landscape in Early-Onset Prostate Cancer	http://dx.doi.org/10.1016/j.ccr.2013.01.002
DAZAP1	Integrative Genomic Analyses Reveal an Androgen-Driven Somatic Alteration Landscape in Early-Onset Prostate Cancer	http://dx.doi.org/10.1016/j.ccr.2013.01.002
DBF4	Integrative Genomic Analyses Reveal an Androgen-Driven Somatic Alteration Landscape in Early-Onset Prostate Cancer	http://dx.doi.org/10.1016/j.ccr.2013.01.002
DBP	Integrative Genomic Analyses Reveal an Androgen-Driven Somatic Alteration Landscape in Early-Onset Prostate Cancer	http://dx.doi.org/10.1016/j.ccr.2013.01.002
DBR1	Integrative Genomic Analyses Reveal an Androgen-Driven Somatic Alteration Landscape in Early-Onset Prostate Cancer	http://dx.doi.org/10.1016/j.ccr.2013.01.002
DCAF13	Integrative Genomic Analyses Reveal an Androgen-Driven Somatic Alteration Landscape in Early-Onset Prostate Cancer	http://dx.doi.org/10.1016/j.ccr.2013.01.002
DCAF16	Integrative Genomic Analyses Reveal an Androgen-Driven Somatic Alteration Landscape in Early-Onset Prostate Cancer	http://dx.doi.org/10.1016/j.ccr.2013.01.002
DCAF17	Integrative Genomic Analyses Reveal an Androgen-Driven Somatic Alteration Landscape in Early-Onset Prostate Cancer	http://dx.doi.org/10.1016/j.ccr.2013.01.002
DCAF7	Integrative Genomic Analyses Reveal an Androgen-Driven Somatic Alteration Landscape in Early-Onset Prostate Cancer	http://dx.doi.org/10.1016/j.ccr.2013.01.002
DCBLD1	Integrative Genomic Analyses Reveal an Androgen-Driven Somatic Alteration Landscape in Early-Onset Prostate Cancer	http://dx.doi.org/10.1016/j.ccr.2013.01.002
DCBLD2	Integrative Genomic Analyses Reveal an Androgen-Driven Somatic Alteration Landscape in Early-Onset Prostate Cancer	http://dx.doi.org/10.1016/j.ccr.2013.01.002
DCK	Integrative Genomic Analyses Reveal an Androgen-Driven Somatic Alteration Landscape in Early-Onset Prostate Cancer	http://dx.doi.org/10.1016/j.ccr.2013.01.002
DCLRE1A	Integrative Genomic Analyses Reveal an Androgen-Driven Somatic Alteration Landscape in Early-Onset Prostate Cancer	http://dx.doi.org/10.1016/j.ccr.2013.01.002
DCLRE1B	Integrative Genomic Analyses Reveal an Androgen-Driven Somatic Alteration Landscape in Early-Onset Prostate Cancer	http://dx.doi.org/10.1016/j.ccr.2013.01.002
DCPS	Integrative Genomic Analyses Reveal an Androgen-Driven Somatic Alteration Landscape in Early-Onset Prostate Cancer	http://dx.doi.org/10.1016/j.ccr.2013.01.002
DCTPP1	Integrative Genomic Analyses Reveal an Androgen-Driven Somatic Alteration Landscape in Early-Onset Prostate Cancer	http://dx.doi.org/10.1016/j.ccr.2013.01.002
DCUN1D1	Integrative Genomic Analyses Reveal an Androgen-Driven Somatic Alteration Landscape in Early-Onset Prostate Cancer	http://dx.doi.org/10.1016/j.ccr.2013.01.002
DCUN1D4	Integrative Genomic Analyses Reveal an Androgen-Driven Somatic Alteration Landscape in Early-Onset Prostate Cancer	http://dx.doi.org/10.1016/j.ccr.2013.01.002
DDB2	Integrative Genomic Analyses Reveal an Androgen-Driven Somatic Alteration Landscape in Early-Onset Prostate Cancer	http://dx.doi.org/10.1016/j.ccr.2013.01.002
DDC	Integrative Genomic Analyses Reveal an Androgen-Driven Somatic Alteration Landscape in Early-Onset Prostate Cancer	http://dx.doi.org/10.1016/j.ccr.2013.01.002
DDIT4L	Integrative Genomic Analyses Reveal an Androgen-Driven Somatic Alteration Landscape in Early-Onset Prostate Cancer	http://dx.doi.org/10.1016/j.ccr.2013.01.002
DDR1	Integrative Genomic Analyses Reveal an Androgen-Driven Somatic Alteration Landscape in Early-Onset Prostate Cancer	http://dx.doi.org/10.1016/j.ccr.2013.01.002
DDX10	Integrative Genomic Analyses Reveal an Androgen-Driven Somatic Alteration Landscape in Early-Onset Prostate Cancer	http://dx.doi.org/10.1016/j.ccr.2013.01.002
DDX11	Integrative Genomic Analyses Reveal an Androgen-Driven Somatic Alteration Landscape in Early-Onset Prostate Cancer	http://dx.doi.org/10.1016/j.ccr.2013.01.002
DDX18	Integrative Genomic Analyses Reveal an Androgen-Driven Somatic Alteration Landscape in Early-Onset Prostate Cancer	http://dx.doi.org/10.1016/j.ccr.2013.01.002
DDX23	Integrative Genomic Analyses Reveal an Androgen-Driven Somatic Alteration Landscape in Early-Onset Prostate Cancer	http://dx.doi.org/10.1016/j.ccr.2013.01.002
DDX26B	Integrative Genomic Analyses Reveal an Androgen-Driven Somatic Alteration Landscape in Early-Onset Prostate Cancer	http://dx.doi.org/10.1016/j.ccr.2013.01.002
DDX27	Integrative Genomic Analyses Reveal an Androgen-Driven Somatic Alteration Landscape in Early-Onset Prostate Cancer	http://dx.doi.org/10.1016/j.ccr.2013.01.002
DDX28	Integrative Genomic Analyses Reveal an Androgen-Driven Somatic Alteration Landscape in Early-Onset Prostate Cancer	http://dx.doi.org/10.1016/j.ccr.2013.01.002
DDX31	Integrative Genomic Analyses Reveal an Androgen-Driven Somatic Alteration Landscape in Early-Onset Prostate Cancer	http://dx.doi.org/10.1016/j.ccr.2013.01.002
DDX39	Integrative Genomic Analyses Reveal an Androgen-Driven Somatic Alteration Landscape in Early-Onset Prostate Cancer	http://dx.doi.org/10.1016/j.ccr.2013.01.002
DDX46	Integrative Genomic Analyses Reveal an Androgen-Driven Somatic Alteration Landscape in Early-Onset Prostate Cancer	http://dx.doi.org/10.1016/j.ccr.2013.01.002
DDX50	Integrative Genomic Analyses Reveal an Androgen-Driven Somatic Alteration Landscape in Early-Onset Prostate Cancer	http://dx.doi.org/10.1016/j.ccr.2013.01.002
DDX55	Integrative Genomic Analyses Reveal an Androgen-Driven Somatic Alteration Landscape in Early-Onset Prostate Cancer	http://dx.doi.org/10.1016/j.ccr.2013.01.002
DDX58	Integrative Genomic Analyses Reveal an Androgen-Driven Somatic Alteration Landscape in Early-Onset Prostate Cancer	http://dx.doi.org/10.1016/j.ccr.2013.01.002
DEK	Integrative Genomic Analyses Reveal an Androgen-Driven Somatic Alteration Landscape in Early-Onset Prostate Cancer	http://dx.doi.org/10.1016/j.ccr.2013.01.002
DEM1	Integrative Genomic Analyses Reveal an Androgen-Driven Somatic Alteration Landscape in Early-Onset Prostate Cancer	http://dx.doi.org/10.1016/j.ccr.2013.01.002
DENND5B	Integrative Genomic Analyses Reveal an Androgen-Driven Somatic Alteration Landscape in Early-Onset Prostate Cancer	http://dx.doi.org/10.1016/j.ccr.2013.01.002
DENR	Integrative Genomic Analyses Reveal an Androgen-Driven Somatic Alteration Landscape in Early-Onset Prostate Cancer	http://dx.doi.org/10.1016/j.ccr.2013.01.002
DEPDC1	Integrative Genomic Analyses Reveal an Androgen-Driven Somatic Alteration Landscape in Early-Onset Prostate Cancer	http://dx.doi.org/10.1016/j.ccr.2013.01.002
DEPDC1B	Integrative Genomic Analyses Reveal an Androgen-Driven Somatic Alteration Landscape in Early-Onset Prostate Cancer	http://dx.doi.org/10.1016/j.ccr.2013.01.002
DEPDC5	Integrative Genomic Analyses Reveal an Androgen-Driven Somatic Alteration Landscape in Early-Onset Prostate Cancer	http://dx.doi.org/10.1016/j.ccr.2013.01.002
DEPDC6	Integrative Genomic Analyses Reveal an Androgen-Driven Somatic Alteration Landscape in Early-Onset Prostate Cancer	http://dx.doi.org/10.1016/j.ccr.2013.01.002
DERA	Integrative Genomic Analyses Reveal an Androgen-Driven Somatic Alteration Landscape in Early-Onset Prostate Cancer	http://dx.doi.org/10.1016/j.ccr.2013.01.002
DFFA	Integrative Genomic Analyses Reveal an Androgen-Driven Somatic Alteration Landscape in Early-Onset Prostate Cancer	http://dx.doi.org/10.1016/j.ccr.2013.01.002
DFFB	Integrative Genomic Analyses Reveal an Androgen-Driven Somatic Alteration Landscape in Early-Onset Prostate Cancer	http://dx.doi.org/10.1016/j.ccr.2013.01.002
DGAT2	Integrative Genomic Analyses Reveal an Androgen-Driven Somatic Alteration Landscape in Early-Onset Prostate Cancer	http://dx.doi.org/10.1016/j.ccr.2013.01.002
DGCR8	Integrative Genomic Analyses Reveal an Androgen-Driven Somatic Alteration Landscape in Early-Onset Prostate Cancer	http://dx.doi.org/10.1016/j.ccr.2013.01.002
DGKE	Integrative Genomic Analyses Reveal an Androgen-Driven Somatic Alteration Landscape in Early-Onset Prostate Cancer	http://dx.doi.org/10.1016/j.ccr.2013.01.002
DGKH	Integrative Genomic Analyses Reveal an Androgen-Driven Somatic Alteration Landscape in Early-Onset Prostate Cancer	http://dx.doi.org/10.1016/j.ccr.2013.01.002
DHDH	Integrative Genomic Analyses Reveal an Androgen-Driven Somatic Alteration Landscape in Early-Onset Prostate Cancer	http://dx.doi.org/10.1016/j.ccr.2013.01.002
DHFR	Integrative Genomic Analyses Reveal an Androgen-Driven Somatic Alteration Landscape in Early-Onset Prostate Cancer	http://dx.doi.org/10.1016/j.ccr.2013.01.002
DHRS7	Integrative Genomic Analyses Reveal an Androgen-Driven Somatic Alteration Landscape in Early-Onset Prostate Cancer	http://dx.doi.org/10.1016/j.ccr.2013.01.002
DHX15	Integrative Genomic Analyses Reveal an Androgen-Driven Somatic Alteration Landscape in Early-Onset Prostate Cancer	http://dx.doi.org/10.1016/j.ccr.2013.01.002
DHX33	Integrative Genomic Analyses Reveal an Androgen-Driven Somatic Alteration Landscape in Early-Onset Prostate Cancer	http://dx.doi.org/10.1016/j.ccr.2013.01.002
DHX35	Integrative Genomic Analyses Reveal an Androgen-Driven Somatic Alteration Landscape in Early-Onset Prostate Cancer	http://dx.doi.org/10.1016/j.ccr.2013.01.002
DHX36	Integrative Genomic Analyses Reveal an Androgen-Driven Somatic Alteration Landscape in Early-Onset Prostate Cancer	http://dx.doi.org/10.1016/j.ccr.2013.01.002
DHX9	Integrative Genomic Analyses Reveal an Androgen-Driven Somatic Alteration Landscape in Early-Onset Prostate Cancer	http://dx.doi.org/10.1016/j.ccr.2013.01.002
DIAPH2	Integrative Genomic Analyses Reveal an Androgen-Driven Somatic Alteration Landscape in Early-Onset Prostate Cancer	http://dx.doi.org/10.1016/j.ccr.2013.01.002
DIAPH3	Integrative Genomic Analyses Reveal an Androgen-Driven Somatic Alteration Landscape in Early-Onset Prostate Cancer	http://dx.doi.org/10.1016/j.ccr.2013.01.002
DIDO1	Integrative Genomic Analyses Reveal an Androgen-Driven Somatic Alteration Landscape in Early-Onset Prostate Cancer	http://dx.doi.org/10.1016/j.ccr.2013.01.002
DIMT1L	Integrative Genomic Analyses Reveal an Androgen-Driven Somatic Alteration Landscape in Early-Onset Prostate Cancer	http://dx.doi.org/10.1016/j.ccr.2013.01.002
DIO1	Integrative Genomic Analyses Reveal an Androgen-Driven Somatic Alteration Landscape in Early-Onset Prostate Cancer	http://dx.doi.org/10.1016/j.ccr.2013.01.002
DIS3L	Integrative Genomic Analyses Reveal an Androgen-Driven Somatic Alteration Landscape in Early-Onset Prostate Cancer	http://dx.doi.org/10.1016/j.ccr.2013.01.002
DKC1	Integrative Genomic Analyses Reveal an Androgen-Driven Somatic Alteration Landscape in Early-Onset Prostate Cancer	http://dx.doi.org/10.1016/j.ccr.2013.01.002
DKFZP434I0714	Integrative Genomic Analyses Reveal an Androgen-Driven Somatic Alteration Landscape in Early-Onset Prostate Cancer	http://dx.doi.org/10.1016/j.ccr.2013.01.002
DLAT	Integrative Genomic Analyses Reveal an Androgen-Driven Somatic Alteration Landscape in Early-Onset Prostate Cancer	http://dx.doi.org/10.1016/j.ccr.2013.01.002
DLD	Integrative Genomic Analyses Reveal an Androgen-Driven Somatic Alteration Landscape in Early-Onset Prostate Cancer	http://dx.doi.org/10.1016/j.ccr.2013.01.002
DLEU1	Integrative Genomic Analyses Reveal an Androgen-Driven Somatic Alteration Landscape in Early-Onset Prostate Cancer	http://dx.doi.org/10.1016/j.ccr.2013.01.002
DLEU2	Integrative Genomic Analyses Reveal an Androgen-Driven Somatic Alteration Landscape in Early-Onset Prostate Cancer	http://dx.doi.org/10.1016/j.ccr.2013.01.002
DLG3	Integrative Genomic Analyses Reveal an Androgen-Driven Somatic Alteration Landscape in Early-Onset Prostate Cancer	http://dx.doi.org/10.1016/j.ccr.2013.01.002
DLGAP5	Integrative Genomic Analyses Reveal an Androgen-Driven Somatic Alteration Landscape in Early-Onset Prostate Cancer	http://dx.doi.org/10.1016/j.ccr.2013.01.002
DLL3	Integrative Genomic Analyses Reveal an Androgen-Driven Somatic Alteration Landscape in Early-Onset Prostate Cancer	http://dx.doi.org/10.1016/j.ccr.2013.01.002
DLST	Integrative Genomic Analyses Reveal an Androgen-Driven Somatic Alteration Landscape in Early-Onset Prostate Cancer	http://dx.doi.org/10.1016/j.ccr.2013.01.002
DMXL2	Integrative Genomic Analyses Reveal an Androgen-Driven Somatic Alteration Landscape in Early-Onset Prostate Cancer	http://dx.doi.org/10.1016/j.ccr.2013.01.002
DNA2	Integrative Genomic Analyses Reveal an Androgen-Driven Somatic Alteration Landscape in Early-Onset Prostate Cancer	http://dx.doi.org/10.1016/j.ccr.2013.01.002
DNAJA1	Integrative Genomic Analyses Reveal an Androgen-Driven Somatic Alteration Landscape in Early-Onset Prostate Cancer	http://dx.doi.org/10.1016/j.ccr.2013.01.002
DNAJA3	Integrative Genomic Analyses Reveal an Androgen-Driven Somatic Alteration Landscape in Early-Onset Prostate Cancer	http://dx.doi.org/10.1016/j.ccr.2013.01.002
DNAJB4	Integrative Genomic Analyses Reveal an Androgen-Driven Somatic Alteration Landscape in Early-Onset Prostate Cancer	http://dx.doi.org/10.1016/j.ccr.2013.01.002
DNAJC15	Integrative Genomic Analyses Reveal an Androgen-Driven Somatic Alteration Landscape in Early-Onset Prostate Cancer	http://dx.doi.org/10.1016/j.ccr.2013.01.002
DNAJC19	Integrative Genomic Analyses Reveal an Androgen-Driven Somatic Alteration Landscape in Early-Onset Prostate Cancer	http://dx.doi.org/10.1016/j.ccr.2013.01.002
DNAJC21	Integrative Genomic Analyses Reveal an Androgen-Driven Somatic Alteration Landscape in Early-Onset Prostate Cancer	http://dx.doi.org/10.1016/j.ccr.2013.01.002
DNAJC8	Integrative Genomic Analyses Reveal an Androgen-Driven Somatic Alteration Landscape in Early-Onset Prostate Cancer	http://dx.doi.org/10.1016/j.ccr.2013.01.002
DNAJC9	Integrative Genomic Analyses Reveal an Androgen-Driven Somatic Alteration Landscape in Early-Onset Prostate Cancer	http://dx.doi.org/10.1016/j.ccr.2013.01.002
DNASE1L3	Integrative Genomic Analyses Reveal an Androgen-Driven Somatic Alteration Landscape in Early-Onset Prostate Cancer	http://dx.doi.org/10.1016/j.ccr.2013.01.002
DNMBP	Integrative Genomic Analyses Reveal an Androgen-Driven Somatic Alteration Landscape in Early-Onset Prostate Cancer	http://dx.doi.org/10.1016/j.ccr.2013.01.002
DNMT1	Integrative Genomic Analyses Reveal an Androgen-Driven Somatic Alteration Landscape in Early-Onset Prostate Cancer	http://dx.doi.org/10.1016/j.ccr.2013.01.002
DNMT3B	Integrative Genomic Analyses Reveal an Androgen-Driven Somatic Alteration Landscape in Early-Onset Prostate Cancer	http://dx.doi.org/10.1016/j.ccr.2013.01.002
DONSON	Integrative Genomic Analyses Reveal an Androgen-Driven Somatic Alteration Landscape in Early-Onset Prostate Cancer	http://dx.doi.org/10.1016/j.ccr.2013.01.002
DOPEY2	Integrative Genomic Analyses Reveal an Androgen-Driven Somatic Alteration Landscape in Early-Onset Prostate Cancer	http://dx.doi.org/10.1016/j.ccr.2013.01.002
DPH5	Integrative Genomic Analyses Reveal an Androgen-Driven Somatic Alteration Landscape in Early-Onset Prostate Cancer	http://dx.doi.org/10.1016/j.ccr.2013.01.002
DPP7	Integrative Genomic Analyses Reveal an Androgen-Driven Somatic Alteration Landscape in Early-Onset Prostate Cancer	http://dx.doi.org/10.1016/j.ccr.2013.01.002
DPY19L4	Integrative Genomic Analyses Reveal an Androgen-Driven Somatic Alteration Landscape in Early-Onset Prostate Cancer	http://dx.doi.org/10.1016/j.ccr.2013.01.002
DPYSL2	Integrative Genomic Analyses Reveal an Androgen-Driven Somatic Alteration Landscape in Early-Onset Prostate Cancer	http://dx.doi.org/10.1016/j.ccr.2013.01.002
DPYSL3	Integrative Genomic Analyses Reveal an Androgen-Driven Somatic Alteration Landscape in Early-Onset Prostate Cancer	http://dx.doi.org/10.1016/j.ccr.2013.01.002
DRAM1	Integrative Genomic Analyses Reveal an Androgen-Driven Somatic Alteration Landscape in Early-Onset Prostate Cancer	http://dx.doi.org/10.1016/j.ccr.2013.01.002
DSC2	Integrative Genomic Analyses Reveal an Androgen-Driven Somatic Alteration Landscape in Early-Onset Prostate Cancer	http://dx.doi.org/10.1016/j.ccr.2013.01.002
DSCC1	Integrative Genomic Analyses Reveal an Androgen-Driven Somatic Alteration Landscape in Early-Onset Prostate Cancer	http://dx.doi.org/10.1016/j.ccr.2013.01.002
DSEL	Integrative Genomic Analyses Reveal an Androgen-Driven Somatic Alteration Landscape in Early-Onset Prostate Cancer	http://dx.doi.org/10.1016/j.ccr.2013.01.002
DSG2	Integrative Genomic Analyses Reveal an Androgen-Driven Somatic Alteration Landscape in Early-Onset Prostate Cancer	http://dx.doi.org/10.1016/j.ccr.2013.01.002
DSN1	Integrative Genomic Analyses Reveal an Androgen-Driven Somatic Alteration Landscape in Early-Onset Prostate Cancer	http://dx.doi.org/10.1016/j.ccr.2013.01.002
DST	Integrative Genomic Analyses Reveal an Androgen-Driven Somatic Alteration Landscape in Early-Onset Prostate Cancer	http://dx.doi.org/10.1016/j.ccr.2013.01.002
DSTYK	Integrative Genomic Analyses Reveal an Androgen-Driven Somatic Alteration Landscape in Early-Onset Prostate Cancer	http://dx.doi.org/10.1016/j.ccr.2013.01.002
DTD1	Integrative Genomic Analyses Reveal an Androgen-Driven Somatic Alteration Landscape in Early-Onset Prostate Cancer	http://dx.doi.org/10.1016/j.ccr.2013.01.002
DTL	Integrative Genomic Analyses Reveal an Androgen-Driven Somatic Alteration Landscape in Early-Onset Prostate Cancer	http://dx.doi.org/10.1016/j.ccr.2013.01.002
DTNBP1	Integrative Genomic Analyses Reveal an Androgen-Driven Somatic Alteration Landscape in Early-Onset Prostate Cancer	http://dx.doi.org/10.1016/j.ccr.2013.01.002
DTWD1	Integrative Genomic Analyses Reveal an Androgen-Driven Somatic Alteration Landscape in Early-Onset Prostate Cancer	http://dx.doi.org/10.1016/j.ccr.2013.01.002
DTX3L	Integrative Genomic Analyses Reveal an Androgen-Driven Somatic Alteration Landscape in Early-Onset Prostate Cancer	http://dx.doi.org/10.1016/j.ccr.2013.01.002
DTYMK	Integrative Genomic Analyses Reveal an Androgen-Driven Somatic Alteration Landscape in Early-Onset Prostate Cancer	http://dx.doi.org/10.1016/j.ccr.2013.01.002
DUSP14	Integrative Genomic Analyses Reveal an Androgen-Driven Somatic Alteration Landscape in Early-Onset Prostate Cancer	http://dx.doi.org/10.1016/j.ccr.2013.01.002
DUSP2	Integrative Genomic Analyses Reveal an Androgen-Driven Somatic Alteration Landscape in Early-Onset Prostate Cancer	http://dx.doi.org/10.1016/j.ccr.2013.01.002
DUSP7	Integrative Genomic Analyses Reveal an Androgen-Driven Somatic Alteration Landscape in Early-Onset Prostate Cancer	http://dx.doi.org/10.1016/j.ccr.2013.01.002
DUSP9	Integrative Genomic Analyses Reveal an Androgen-Driven Somatic Alteration Landscape in Early-Onset Prostate Cancer	http://dx.doi.org/10.1016/j.ccr.2013.01.002
DUT	Integrative Genomic Analyses Reveal an Androgen-Driven Somatic Alteration Landscape in Early-Onset Prostate Cancer	http://dx.doi.org/10.1016/j.ccr.2013.01.002
DYNC2H1	Integrative Genomic Analyses Reveal an Androgen-Driven Somatic Alteration Landscape in Early-Onset Prostate Cancer	http://dx.doi.org/10.1016/j.ccr.2013.01.002
DYNLT1	Integrative Genomic Analyses Reveal an Androgen-Driven Somatic Alteration Landscape in Early-Onset Prostate Cancer	http://dx.doi.org/10.1016/j.ccr.2013.01.002
DYRK2	Integrative Genomic Analyses Reveal an Androgen-Driven Somatic Alteration Landscape in Early-Onset Prostate Cancer	http://dx.doi.org/10.1016/j.ccr.2013.01.002
E2F1	Integrative Genomic Analyses Reveal an Androgen-Driven Somatic Alteration Landscape in Early-Onset Prostate Cancer	http://dx.doi.org/10.1016/j.ccr.2013.01.002
E2F2	Integrative Genomic Analyses Reveal an Androgen-Driven Somatic Alteration Landscape in Early-Onset Prostate Cancer	http://dx.doi.org/10.1016/j.ccr.2013.01.002
E2F3	Integrative Genomic Analyses Reveal an Androgen-Driven Somatic Alteration Landscape in Early-Onset Prostate Cancer	http://dx.doi.org/10.1016/j.ccr.2013.01.002
E2F5	Integrative Genomic Analyses Reveal an Androgen-Driven Somatic Alteration Landscape in Early-Onset Prostate Cancer	http://dx.doi.org/10.1016/j.ccr.2013.01.002
E2F7	Integrative Genomic Analyses Reveal an Androgen-Driven Somatic Alteration Landscape in Early-Onset Prostate Cancer	http://dx.doi.org/10.1016/j.ccr.2013.01.002
E2F8	Integrative Genomic Analyses Reveal an Androgen-Driven Somatic Alteration Landscape in Early-Onset Prostate Cancer	http://dx.doi.org/10.1016/j.ccr.2013.01.002
EARS2	Integrative Genomic Analyses Reveal an Androgen-Driven Somatic Alteration Landscape in Early-Onset Prostate Cancer	http://dx.doi.org/10.1016/j.ccr.2013.01.002
EBF3	Integrative Genomic Analyses Reveal an Androgen-Driven Somatic Alteration Landscape in Early-Onset Prostate Cancer	http://dx.doi.org/10.1016/j.ccr.2013.01.002
ECHS1	Integrative Genomic Analyses Reveal an Androgen-Driven Somatic Alteration Landscape in Early-Onset Prostate Cancer	http://dx.doi.org/10.1016/j.ccr.2013.01.002
ECSIT	Integrative Genomic Analyses Reveal an Androgen-Driven Somatic Alteration Landscape in Early-Onset Prostate Cancer	http://dx.doi.org/10.1016/j.ccr.2013.01.002
EDA	Integrative Genomic Analyses Reveal an Androgen-Driven Somatic Alteration Landscape in Early-Onset Prostate Cancer	http://dx.doi.org/10.1016/j.ccr.2013.01.002
EEA1	Integrative Genomic Analyses Reveal an Androgen-Driven Somatic Alteration Landscape in Early-Onset Prostate Cancer	http://dx.doi.org/10.1016/j.ccr.2013.01.002
EED	Integrative Genomic Analyses Reveal an Androgen-Driven Somatic Alteration Landscape in Early-Onset Prostate Cancer	http://dx.doi.org/10.1016/j.ccr.2013.01.002
EEF1A2	Integrative Genomic Analyses Reveal an Androgen-Driven Somatic Alteration Landscape in Early-Onset Prostate Cancer	http://dx.doi.org/10.1016/j.ccr.2013.01.002
EEF1D	Integrative Genomic Analyses Reveal an Androgen-Driven Somatic Alteration Landscape in Early-Onset Prostate Cancer	http://dx.doi.org/10.1016/j.ccr.2013.01.002
EFCAB3	Integrative Genomic Analyses Reveal an Androgen-Driven Somatic Alteration Landscape in Early-Onset Prostate Cancer	http://dx.doi.org/10.1016/j.ccr.2013.01.002
EFHA2	Integrative Genomic Analyses Reveal an Androgen-Driven Somatic Alteration Landscape in Early-Onset Prostate Cancer	http://dx.doi.org/10.1016/j.ccr.2013.01.002
EFHC2	Integrative Genomic Analyses Reveal an Androgen-Driven Somatic Alteration Landscape in Early-Onset Prostate Cancer	http://dx.doi.org/10.1016/j.ccr.2013.01.002
EFTUD1	Integrative Genomic Analyses Reveal an Androgen-Driven Somatic Alteration Landscape in Early-Onset Prostate Cancer	http://dx.doi.org/10.1016/j.ccr.2013.01.002
EFTUD2	Integrative Genomic Analyses Reveal an Androgen-Driven Somatic Alteration Landscape in Early-Onset Prostate Cancer	http://dx.doi.org/10.1016/j.ccr.2013.01.002
EGLN3	Integrative Genomic Analyses Reveal an Androgen-Driven Somatic Alteration Landscape in Early-Onset Prostate Cancer	http://dx.doi.org/10.1016/j.ccr.2013.01.002
EHF	Integrative Genomic Analyses Reveal an Androgen-Driven Somatic Alteration Landscape in Early-Onset Prostate Cancer	http://dx.doi.org/10.1016/j.ccr.2013.01.002
EI24	Integrative Genomic Analyses Reveal an Androgen-Driven Somatic Alteration Landscape in Early-Onset Prostate Cancer	http://dx.doi.org/10.1016/j.ccr.2013.01.002
EID2B	Integrative Genomic Analyses Reveal an Androgen-Driven Somatic Alteration Landscape in Early-Onset Prostate Cancer	http://dx.doi.org/10.1016/j.ccr.2013.01.002
EIF1AX	Integrative Genomic Analyses Reveal an Androgen-Driven Somatic Alteration Landscape in Early-Onset Prostate Cancer	http://dx.doi.org/10.1016/j.ccr.2013.01.002
EIF2AK4	Integrative Genomic Analyses Reveal an Androgen-Driven Somatic Alteration Landscape in Early-Onset Prostate Cancer	http://dx.doi.org/10.1016/j.ccr.2013.01.002
EIF2B5	Integrative Genomic Analyses Reveal an Androgen-Driven Somatic Alteration Landscape in Early-Onset Prostate Cancer	http://dx.doi.org/10.1016/j.ccr.2013.01.002
EIF2C2	Integrative Genomic Analyses Reveal an Androgen-Driven Somatic Alteration Landscape in Early-Onset Prostate Cancer	http://dx.doi.org/10.1016/j.ccr.2013.01.002
EIF2S3	Integrative Genomic Analyses Reveal an Androgen-Driven Somatic Alteration Landscape in Early-Onset Prostate Cancer	http://dx.doi.org/10.1016/j.ccr.2013.01.002
EIF3A	Integrative Genomic Analyses Reveal an Androgen-Driven Somatic Alteration Landscape in Early-Onset Prostate Cancer	http://dx.doi.org/10.1016/j.ccr.2013.01.002
EIF3B	Integrative Genomic Analyses Reveal an Androgen-Driven Somatic Alteration Landscape in Early-Onset Prostate Cancer	http://dx.doi.org/10.1016/j.ccr.2013.01.002
EIF3C	Integrative Genomic Analyses Reveal an Androgen-Driven Somatic Alteration Landscape in Early-Onset Prostate Cancer	http://dx.doi.org/10.1016/j.ccr.2013.01.002
EIF3CL	Integrative Genomic Analyses Reveal an Androgen-Driven Somatic Alteration Landscape in Early-Onset Prostate Cancer	http://dx.doi.org/10.1016/j.ccr.2013.01.002
EIF3K	Integrative Genomic Analyses Reveal an Androgen-Driven Somatic Alteration Landscape in Early-Onset Prostate Cancer	http://dx.doi.org/10.1016/j.ccr.2013.01.002
EIF3M	Integrative Genomic Analyses Reveal an Androgen-Driven Somatic Alteration Landscape in Early-Onset Prostate Cancer	http://dx.doi.org/10.1016/j.ccr.2013.01.002
EIF4A3	Integrative Genomic Analyses Reveal an Androgen-Driven Somatic Alteration Landscape in Early-Onset Prostate Cancer	http://dx.doi.org/10.1016/j.ccr.2013.01.002
EIF4E3	Integrative Genomic Analyses Reveal an Androgen-Driven Somatic Alteration Landscape in Early-Onset Prostate Cancer	http://dx.doi.org/10.1016/j.ccr.2013.01.002
EIF4EBP1	Integrative Genomic Analyses Reveal an Androgen-Driven Somatic Alteration Landscape in Early-Onset Prostate Cancer	http://dx.doi.org/10.1016/j.ccr.2013.01.002
EIF4EBP2	Integrative Genomic Analyses Reveal an Androgen-Driven Somatic Alteration Landscape in Early-Onset Prostate Cancer	http://dx.doi.org/10.1016/j.ccr.2013.01.002
EIF5	Integrative Genomic Analyses Reveal an Androgen-Driven Somatic Alteration Landscape in Early-Onset Prostate Cancer	http://dx.doi.org/10.1016/j.ccr.2013.01.002
EIF5A2	Integrative Genomic Analyses Reveal an Androgen-Driven Somatic Alteration Landscape in Early-Onset Prostate Cancer	http://dx.doi.org/10.1016/j.ccr.2013.01.002
ELAC2	Integrative Genomic Analyses Reveal an Androgen-Driven Somatic Alteration Landscape in Early-Onset Prostate Cancer	http://dx.doi.org/10.1016/j.ccr.2013.01.002
ELAVL1	Integrative Genomic Analyses Reveal an Androgen-Driven Somatic Alteration Landscape in Early-Onset Prostate Cancer	http://dx.doi.org/10.1016/j.ccr.2013.01.002
ELAVL2	Integrative Genomic Analyses Reveal an Androgen-Driven Somatic Alteration Landscape in Early-Onset Prostate Cancer	http://dx.doi.org/10.1016/j.ccr.2013.01.002
ELF3	Integrative Genomic Analyses Reveal an Androgen-Driven Somatic Alteration Landscape in Early-Onset Prostate Cancer	http://dx.doi.org/10.1016/j.ccr.2013.01.002
ELK3	Integrative Genomic Analyses Reveal an Androgen-Driven Somatic Alteration Landscape in Early-Onset Prostate Cancer	http://dx.doi.org/10.1016/j.ccr.2013.01.002
ELL3	Integrative Genomic Analyses Reveal an Androgen-Driven Somatic Alteration Landscape in Early-Onset Prostate Cancer	http://dx.doi.org/10.1016/j.ccr.2013.01.002
ELOVL6	Integrative Genomic Analyses Reveal an Androgen-Driven Somatic Alteration Landscape in Early-Onset Prostate Cancer	http://dx.doi.org/10.1016/j.ccr.2013.01.002
ELP3	Integrative Genomic Analyses Reveal an Androgen-Driven Somatic Alteration Landscape in Early-Onset Prostate Cancer	http://dx.doi.org/10.1016/j.ccr.2013.01.002
ELP4	Integrative Genomic Analyses Reveal an Androgen-Driven Somatic Alteration Landscape in Early-Onset Prostate Cancer	http://dx.doi.org/10.1016/j.ccr.2013.01.002
EMB	Integrative Genomic Analyses Reveal an Androgen-Driven Somatic Alteration Landscape in Early-Onset Prostate Cancer	http://dx.doi.org/10.1016/j.ccr.2013.01.002
EME1	Integrative Genomic Analyses Reveal an Androgen-Driven Somatic Alteration Landscape in Early-Onset Prostate Cancer	http://dx.doi.org/10.1016/j.ccr.2013.01.002
EML4	Integrative Genomic Analyses Reveal an Androgen-Driven Somatic Alteration Landscape in Early-Onset Prostate Cancer	http://dx.doi.org/10.1016/j.ccr.2013.01.002
EML5	Integrative Genomic Analyses Reveal an Androgen-Driven Somatic Alteration Landscape in Early-Onset Prostate Cancer	http://dx.doi.org/10.1016/j.ccr.2013.01.002
EML6	Integrative Genomic Analyses Reveal an Androgen-Driven Somatic Alteration Landscape in Early-Onset Prostate Cancer	http://dx.doi.org/10.1016/j.ccr.2013.01.002
EMP2	Integrative Genomic Analyses Reveal an Androgen-Driven Somatic Alteration Landscape in Early-Onset Prostate Cancer	http://dx.doi.org/10.1016/j.ccr.2013.01.002
ENC1	Integrative Genomic Analyses Reveal an Androgen-Driven Somatic Alteration Landscape in Early-Onset Prostate Cancer	http://dx.doi.org/10.1016/j.ccr.2013.01.002
ENO2	Integrative Genomic Analyses Reveal an Androgen-Driven Somatic Alteration Landscape in Early-Onset Prostate Cancer	http://dx.doi.org/10.1016/j.ccr.2013.01.002
ENOSF1	Integrative Genomic Analyses Reveal an Androgen-Driven Somatic Alteration Landscape in Early-Onset Prostate Cancer	http://dx.doi.org/10.1016/j.ccr.2013.01.002
ENOX1	Integrative Genomic Analyses Reveal an Androgen-Driven Somatic Alteration Landscape in Early-Onset Prostate Cancer	http://dx.doi.org/10.1016/j.ccr.2013.01.002
ENPP1	Integrative Genomic Analyses Reveal an Androgen-Driven Somatic Alteration Landscape in Early-Onset Prostate Cancer	http://dx.doi.org/10.1016/j.ccr.2013.01.002
ENPP4	Integrative Genomic Analyses Reveal an Androgen-Driven Somatic Alteration Landscape in Early-Onset Prostate Cancer	http://dx.doi.org/10.1016/j.ccr.2013.01.002
ENPP5	Integrative Genomic Analyses Reveal an Androgen-Driven Somatic Alteration Landscape in Early-Onset Prostate Cancer	http://dx.doi.org/10.1016/j.ccr.2013.01.002
EP400	Integrative Genomic Analyses Reveal an Androgen-Driven Somatic Alteration Landscape in Early-Onset Prostate Cancer	http://dx.doi.org/10.1016/j.ccr.2013.01.002
EPB41	Integrative Genomic Analyses Reveal an Androgen-Driven Somatic Alteration Landscape in Early-Onset Prostate Cancer	http://dx.doi.org/10.1016/j.ccr.2013.01.002
EPB41L4A	Integrative Genomic Analyses Reveal an Androgen-Driven Somatic Alteration Landscape in Early-Onset Prostate Cancer	http://dx.doi.org/10.1016/j.ccr.2013.01.002
EPCAM	Integrative Genomic Analyses Reveal an Androgen-Driven Somatic Alteration Landscape in Early-Onset Prostate Cancer	http://dx.doi.org/10.1016/j.ccr.2013.01.002
EPHA3	Integrative Genomic Analyses Reveal an Androgen-Driven Somatic Alteration Landscape in Early-Onset Prostate Cancer	http://dx.doi.org/10.1016/j.ccr.2013.01.002
EPHX4	Integrative Genomic Analyses Reveal an Androgen-Driven Somatic Alteration Landscape in Early-Onset Prostate Cancer	http://dx.doi.org/10.1016/j.ccr.2013.01.002
EPM2A	Integrative Genomic Analyses Reveal an Androgen-Driven Somatic Alteration Landscape in Early-Onset Prostate Cancer	http://dx.doi.org/10.1016/j.ccr.2013.01.002
EPN3	Integrative Genomic Analyses Reveal an Androgen-Driven Somatic Alteration Landscape in Early-Onset Prostate Cancer	http://dx.doi.org/10.1016/j.ccr.2013.01.002
EPPK1	Integrative Genomic Analyses Reveal an Androgen-Driven Somatic Alteration Landscape in Early-Onset Prostate Cancer	http://dx.doi.org/10.1016/j.ccr.2013.01.002
EPRS	Integrative Genomic Analyses Reveal an Androgen-Driven Somatic Alteration Landscape in Early-Onset Prostate Cancer	http://dx.doi.org/10.1016/j.ccr.2013.01.002
EPS8	Integrative Genomic Analyses Reveal an Androgen-Driven Somatic Alteration Landscape in Early-Onset Prostate Cancer	http://dx.doi.org/10.1016/j.ccr.2013.01.002
ERCC6L	Integrative Genomic Analyses Reveal an Androgen-Driven Somatic Alteration Landscape in Early-Onset Prostate Cancer	http://dx.doi.org/10.1016/j.ccr.2013.01.002
ERI1	Integrative Genomic Analyses Reveal an Androgen-Driven Somatic Alteration Landscape in Early-Onset Prostate Cancer	http://dx.doi.org/10.1016/j.ccr.2013.01.002
ERLIN1	Integrative Genomic Analyses Reveal an Androgen-Driven Somatic Alteration Landscape in Early-Onset Prostate Cancer	http://dx.doi.org/10.1016/j.ccr.2013.01.002
ERMP1	Integrative Genomic Analyses Reveal an Androgen-Driven Somatic Alteration Landscape in Early-Onset Prostate Cancer	http://dx.doi.org/10.1016/j.ccr.2013.01.002
ESCO2	Integrative Genomic Analyses Reveal an Androgen-Driven Somatic Alteration Landscape in Early-Onset Prostate Cancer	http://dx.doi.org/10.1016/j.ccr.2013.01.002
ESD	Integrative Genomic Analyses Reveal an Androgen-Driven Somatic Alteration Landscape in Early-Onset Prostate Cancer	http://dx.doi.org/10.1016/j.ccr.2013.01.002
ESF1	Integrative Genomic Analyses Reveal an Androgen-Driven Somatic Alteration Landscape in Early-Onset Prostate Cancer	http://dx.doi.org/10.1016/j.ccr.2013.01.002
ESPL1	Integrative Genomic Analyses Reveal an Androgen-Driven Somatic Alteration Landscape in Early-Onset Prostate Cancer	http://dx.doi.org/10.1016/j.ccr.2013.01.002
ESYT2	Integrative Genomic Analyses Reveal an Androgen-Driven Somatic Alteration Landscape in Early-Onset Prostate Cancer	http://dx.doi.org/10.1016/j.ccr.2013.01.002
ETNK1	Integrative Genomic Analyses Reveal an Androgen-Driven Somatic Alteration Landscape in Early-Onset Prostate Cancer	http://dx.doi.org/10.1016/j.ccr.2013.01.002
EVC	Integrative Genomic Analyses Reveal an Androgen-Driven Somatic Alteration Landscape in Early-Onset Prostate Cancer	http://dx.doi.org/10.1016/j.ccr.2013.01.002
EXO1	Integrative Genomic Analyses Reveal an Androgen-Driven Somatic Alteration Landscape in Early-Onset Prostate Cancer	http://dx.doi.org/10.1016/j.ccr.2013.01.002
EXOG	Integrative Genomic Analyses Reveal an Androgen-Driven Somatic Alteration Landscape in Early-Onset Prostate Cancer	http://dx.doi.org/10.1016/j.ccr.2013.01.002
EXOSC10	Integrative Genomic Analyses Reveal an Androgen-Driven Somatic Alteration Landscape in Early-Onset Prostate Cancer	http://dx.doi.org/10.1016/j.ccr.2013.01.002
EXOSC2	Integrative Genomic Analyses Reveal an Androgen-Driven Somatic Alteration Landscape in Early-Onset Prostate Cancer	http://dx.doi.org/10.1016/j.ccr.2013.01.002
EXOSC4	Integrative Genomic Analyses Reveal an Androgen-Driven Somatic Alteration Landscape in Early-Onset Prostate Cancer	http://dx.doi.org/10.1016/j.ccr.2013.01.002
EXOSC5	Integrative Genomic Analyses Reveal an Androgen-Driven Somatic Alteration Landscape in Early-Onset Prostate Cancer	http://dx.doi.org/10.1016/j.ccr.2013.01.002
EXOSC6	Integrative Genomic Analyses Reveal an Androgen-Driven Somatic Alteration Landscape in Early-Onset Prostate Cancer	http://dx.doi.org/10.1016/j.ccr.2013.01.002
EXOSC7	Integrative Genomic Analyses Reveal an Androgen-Driven Somatic Alteration Landscape in Early-Onset Prostate Cancer	http://dx.doi.org/10.1016/j.ccr.2013.01.002
EXOSC8	Integrative Genomic Analyses Reveal an Androgen-Driven Somatic Alteration Landscape in Early-Onset Prostate Cancer	http://dx.doi.org/10.1016/j.ccr.2013.01.002
EXOSC9	Integrative Genomic Analyses Reveal an Androgen-Driven Somatic Alteration Landscape in Early-Onset Prostate Cancer	http://dx.doi.org/10.1016/j.ccr.2013.01.002
EXPH5	Integrative Genomic Analyses Reveal an Androgen-Driven Somatic Alteration Landscape in Early-Onset Prostate Cancer	http://dx.doi.org/10.1016/j.ccr.2013.01.002
EZH2	Integrative Genomic Analyses Reveal an Androgen-Driven Somatic Alteration Landscape in Early-Onset Prostate Cancer	http://dx.doi.org/10.1016/j.ccr.2013.01.002
F11R	Integrative Genomic Analyses Reveal an Androgen-Driven Somatic Alteration Landscape in Early-Onset Prostate Cancer	http://dx.doi.org/10.1016/j.ccr.2013.01.002
F12	Integrative Genomic Analyses Reveal an Androgen-Driven Somatic Alteration Landscape in Early-Onset Prostate Cancer	http://dx.doi.org/10.1016/j.ccr.2013.01.002
F2R	Integrative Genomic Analyses Reveal an Androgen-Driven Somatic Alteration Landscape in Early-Onset Prostate Cancer	http://dx.doi.org/10.1016/j.ccr.2013.01.002
F8	Integrative Genomic Analyses Reveal an Androgen-Driven Somatic Alteration Landscape in Early-Onset Prostate Cancer	http://dx.doi.org/10.1016/j.ccr.2013.01.002
FAHD1	Integrative Genomic Analyses Reveal an Androgen-Driven Somatic Alteration Landscape in Early-Onset Prostate Cancer	http://dx.doi.org/10.1016/j.ccr.2013.01.002
FAHD2A	Integrative Genomic Analyses Reveal an Androgen-Driven Somatic Alteration Landscape in Early-Onset Prostate Cancer	http://dx.doi.org/10.1016/j.ccr.2013.01.002
FAIM	Integrative Genomic Analyses Reveal an Androgen-Driven Somatic Alteration Landscape in Early-Onset Prostate Cancer	http://dx.doi.org/10.1016/j.ccr.2013.01.002
FAM101B	Integrative Genomic Analyses Reveal an Androgen-Driven Somatic Alteration Landscape in Early-Onset Prostate Cancer	http://dx.doi.org/10.1016/j.ccr.2013.01.002
FAM102A	Integrative Genomic Analyses Reveal an Androgen-Driven Somatic Alteration Landscape in Early-Onset Prostate Cancer	http://dx.doi.org/10.1016/j.ccr.2013.01.002
FAM102B	Integrative Genomic Analyses Reveal an Androgen-Driven Somatic Alteration Landscape in Early-Onset Prostate Cancer	http://dx.doi.org/10.1016/j.ccr.2013.01.002
FAM107B	Integrative Genomic Analyses Reveal an Androgen-Driven Somatic Alteration Landscape in Early-Onset Prostate Cancer	http://dx.doi.org/10.1016/j.ccr.2013.01.002
FAM108C1	Integrative Genomic Analyses Reveal an Androgen-Driven Somatic Alteration Landscape in Early-Onset Prostate Cancer	http://dx.doi.org/10.1016/j.ccr.2013.01.002
FAM111A	Integrative Genomic Analyses Reveal an Androgen-Driven Somatic Alteration Landscape in Early-Onset Prostate Cancer	http://dx.doi.org/10.1016/j.ccr.2013.01.002
FAM111B	Integrative Genomic Analyses Reveal an Androgen-Driven Somatic Alteration Landscape in Early-Onset Prostate Cancer	http://dx.doi.org/10.1016/j.ccr.2013.01.002
FAM118A	Integrative Genomic Analyses Reveal an Androgen-Driven Somatic Alteration Landscape in Early-Onset Prostate Cancer	http://dx.doi.org/10.1016/j.ccr.2013.01.002
FAM119A	Integrative Genomic Analyses Reveal an Androgen-Driven Somatic Alteration Landscape in Early-Onset Prostate Cancer	http://dx.doi.org/10.1016/j.ccr.2013.01.002
FAM120B	Integrative Genomic Analyses Reveal an Androgen-Driven Somatic Alteration Landscape in Early-Onset Prostate Cancer	http://dx.doi.org/10.1016/j.ccr.2013.01.002
FAM120C	Integrative Genomic Analyses Reveal an Androgen-Driven Somatic Alteration Landscape in Early-Onset Prostate Cancer	http://dx.doi.org/10.1016/j.ccr.2013.01.002
FAM125B	Integrative Genomic Analyses Reveal an Androgen-Driven Somatic Alteration Landscape in Early-Onset Prostate Cancer	http://dx.doi.org/10.1016/j.ccr.2013.01.002
FAM133B	Integrative Genomic Analyses Reveal an Androgen-Driven Somatic Alteration Landscape in Early-Onset Prostate Cancer	http://dx.doi.org/10.1016/j.ccr.2013.01.002
FAM134B	Integrative Genomic Analyses Reveal an Androgen-Driven Somatic Alteration Landscape in Early-Onset Prostate Cancer	http://dx.doi.org/10.1016/j.ccr.2013.01.002
FAM135A	Integrative Genomic Analyses Reveal an Androgen-Driven Somatic Alteration Landscape in Early-Onset Prostate Cancer	http://dx.doi.org/10.1016/j.ccr.2013.01.002
FAM136A	Integrative Genomic Analyses Reveal an Androgen-Driven Somatic Alteration Landscape in Early-Onset Prostate Cancer	http://dx.doi.org/10.1016/j.ccr.2013.01.002
FAM13B	Integrative Genomic Analyses Reveal an Androgen-Driven Somatic Alteration Landscape in Early-Onset Prostate Cancer	http://dx.doi.org/10.1016/j.ccr.2013.01.002
FAM156A	Integrative Genomic Analyses Reveal an Androgen-Driven Somatic Alteration Landscape in Early-Onset Prostate Cancer	http://dx.doi.org/10.1016/j.ccr.2013.01.002
FAM156B	Integrative Genomic Analyses Reveal an Androgen-Driven Somatic Alteration Landscape in Early-Onset Prostate Cancer	http://dx.doi.org/10.1016/j.ccr.2013.01.002
FAM161A	Integrative Genomic Analyses Reveal an Androgen-Driven Somatic Alteration Landscape in Early-Onset Prostate Cancer	http://dx.doi.org/10.1016/j.ccr.2013.01.002
FAM164A	Integrative Genomic Analyses Reveal an Androgen-Driven Somatic Alteration Landscape in Early-Onset Prostate Cancer	http://dx.doi.org/10.1016/j.ccr.2013.01.002
FAM164C	Integrative Genomic Analyses Reveal an Androgen-Driven Somatic Alteration Landscape in Early-Onset Prostate Cancer	http://dx.doi.org/10.1016/j.ccr.2013.01.002
FAM169A	Integrative Genomic Analyses Reveal an Androgen-Driven Somatic Alteration Landscape in Early-Onset Prostate Cancer	http://dx.doi.org/10.1016/j.ccr.2013.01.002
FAM171A1	Integrative Genomic Analyses Reveal an Androgen-Driven Somatic Alteration Landscape in Early-Onset Prostate Cancer	http://dx.doi.org/10.1016/j.ccr.2013.01.002
FAM175A	Integrative Genomic Analyses Reveal an Androgen-Driven Somatic Alteration Landscape in Early-Onset Prostate Cancer	http://dx.doi.org/10.1016/j.ccr.2013.01.002
FAM178A	Integrative Genomic Analyses Reveal an Androgen-Driven Somatic Alteration Landscape in Early-Onset Prostate Cancer	http://dx.doi.org/10.1016/j.ccr.2013.01.002
FAM184A	Integrative Genomic Analyses Reveal an Androgen-Driven Somatic Alteration Landscape in Early-Onset Prostate Cancer	http://dx.doi.org/10.1016/j.ccr.2013.01.002
FAM189A1	Integrative Genomic Analyses Reveal an Androgen-Driven Somatic Alteration Landscape in Early-Onset Prostate Cancer	http://dx.doi.org/10.1016/j.ccr.2013.01.002
FAM195A	Integrative Genomic Analyses Reveal an Androgen-Driven Somatic Alteration Landscape in Early-Onset Prostate Cancer	http://dx.doi.org/10.1016/j.ccr.2013.01.002
FAM198B	Integrative Genomic Analyses Reveal an Androgen-Driven Somatic Alteration Landscape in Early-Onset Prostate Cancer	http://dx.doi.org/10.1016/j.ccr.2013.01.002
FAM36A	Integrative Genomic Analyses Reveal an Androgen-Driven Somatic Alteration Landscape in Early-Onset Prostate Cancer	http://dx.doi.org/10.1016/j.ccr.2013.01.002
FAM3B	Integrative Genomic Analyses Reveal an Androgen-Driven Somatic Alteration Landscape in Early-Onset Prostate Cancer	http://dx.doi.org/10.1016/j.ccr.2013.01.002
FAM53A	Integrative Genomic Analyses Reveal an Androgen-Driven Somatic Alteration Landscape in Early-Onset Prostate Cancer	http://dx.doi.org/10.1016/j.ccr.2013.01.002
FAM54A	Integrative Genomic Analyses Reveal an Androgen-Driven Somatic Alteration Landscape in Early-Onset Prostate Cancer	http://dx.doi.org/10.1016/j.ccr.2013.01.002
FAM57A	Integrative Genomic Analyses Reveal an Androgen-Driven Somatic Alteration Landscape in Early-Onset Prostate Cancer	http://dx.doi.org/10.1016/j.ccr.2013.01.002
FAM59A	Integrative Genomic Analyses Reveal an Androgen-Driven Somatic Alteration Landscape in Early-Onset Prostate Cancer	http://dx.doi.org/10.1016/j.ccr.2013.01.002
FAM60A	Integrative Genomic Analyses Reveal an Androgen-Driven Somatic Alteration Landscape in Early-Onset Prostate Cancer	http://dx.doi.org/10.1016/j.ccr.2013.01.002
FAM64A	Integrative Genomic Analyses Reveal an Androgen-Driven Somatic Alteration Landscape in Early-Onset Prostate Cancer	http://dx.doi.org/10.1016/j.ccr.2013.01.002
FAM65A	Integrative Genomic Analyses Reveal an Androgen-Driven Somatic Alteration Landscape in Early-Onset Prostate Cancer	http://dx.doi.org/10.1016/j.ccr.2013.01.002
FAM69B	Integrative Genomic Analyses Reveal an Androgen-Driven Somatic Alteration Landscape in Early-Onset Prostate Cancer	http://dx.doi.org/10.1016/j.ccr.2013.01.002
FAM72A	Integrative Genomic Analyses Reveal an Androgen-Driven Somatic Alteration Landscape in Early-Onset Prostate Cancer	http://dx.doi.org/10.1016/j.ccr.2013.01.002
FAM72B	Integrative Genomic Analyses Reveal an Androgen-Driven Somatic Alteration Landscape in Early-Onset Prostate Cancer	http://dx.doi.org/10.1016/j.ccr.2013.01.002
FAM72C	Integrative Genomic Analyses Reveal an Androgen-Driven Somatic Alteration Landscape in Early-Onset Prostate Cancer	http://dx.doi.org/10.1016/j.ccr.2013.01.002
FAM72D	Integrative Genomic Analyses Reveal an Androgen-Driven Somatic Alteration Landscape in Early-Onset Prostate Cancer	http://dx.doi.org/10.1016/j.ccr.2013.01.002
FAM76B	Integrative Genomic Analyses Reveal an Androgen-Driven Somatic Alteration Landscape in Early-Onset Prostate Cancer	http://dx.doi.org/10.1016/j.ccr.2013.01.002
FAM81A	Integrative Genomic Analyses Reveal an Androgen-Driven Somatic Alteration Landscape in Early-Onset Prostate Cancer	http://dx.doi.org/10.1016/j.ccr.2013.01.002
FAM82B	Integrative Genomic Analyses Reveal an Androgen-Driven Somatic Alteration Landscape in Early-Onset Prostate Cancer	http://dx.doi.org/10.1016/j.ccr.2013.01.002
FAM83D	Integrative Genomic Analyses Reveal an Androgen-Driven Somatic Alteration Landscape in Early-Onset Prostate Cancer	http://dx.doi.org/10.1016/j.ccr.2013.01.002
FAM84B	Integrative Genomic Analyses Reveal an Androgen-Driven Somatic Alteration Landscape in Early-Onset Prostate Cancer	http://dx.doi.org/10.1016/j.ccr.2013.01.002
FAM86B1	Integrative Genomic Analyses Reveal an Androgen-Driven Somatic Alteration Landscape in Early-Onset Prostate Cancer	http://dx.doi.org/10.1016/j.ccr.2013.01.002
FAM87A	Integrative Genomic Analyses Reveal an Androgen-Driven Somatic Alteration Landscape in Early-Onset Prostate Cancer	http://dx.doi.org/10.1016/j.ccr.2013.01.002
FAM89A	Integrative Genomic Analyses Reveal an Androgen-Driven Somatic Alteration Landscape in Early-Onset Prostate Cancer	http://dx.doi.org/10.1016/j.ccr.2013.01.002
FAM96A	Integrative Genomic Analyses Reveal an Androgen-Driven Somatic Alteration Landscape in Early-Onset Prostate Cancer	http://dx.doi.org/10.1016/j.ccr.2013.01.002
FANCB	Integrative Genomic Analyses Reveal an Androgen-Driven Somatic Alteration Landscape in Early-Onset Prostate Cancer	http://dx.doi.org/10.1016/j.ccr.2013.01.002
FANCD2	Integrative Genomic Analyses Reveal an Androgen-Driven Somatic Alteration Landscape in Early-Onset Prostate Cancer	http://dx.doi.org/10.1016/j.ccr.2013.01.002
FANCG	Integrative Genomic Analyses Reveal an Androgen-Driven Somatic Alteration Landscape in Early-Onset Prostate Cancer	http://dx.doi.org/10.1016/j.ccr.2013.01.002
FANCI	Integrative Genomic Analyses Reveal an Androgen-Driven Somatic Alteration Landscape in Early-Onset Prostate Cancer	http://dx.doi.org/10.1016/j.ccr.2013.01.002
FANCL	Integrative Genomic Analyses Reveal an Androgen-Driven Somatic Alteration Landscape in Early-Onset Prostate Cancer	http://dx.doi.org/10.1016/j.ccr.2013.01.002
FANCM	Integrative Genomic Analyses Reveal an Androgen-Driven Somatic Alteration Landscape in Early-Onset Prostate Cancer	http://dx.doi.org/10.1016/j.ccr.2013.01.002
FAR1	Integrative Genomic Analyses Reveal an Androgen-Driven Somatic Alteration Landscape in Early-Onset Prostate Cancer	http://dx.doi.org/10.1016/j.ccr.2013.01.002
FARS2	Integrative Genomic Analyses Reveal an Androgen-Driven Somatic Alteration Landscape in Early-Onset Prostate Cancer	http://dx.doi.org/10.1016/j.ccr.2013.01.002
FARSB	Integrative Genomic Analyses Reveal an Androgen-Driven Somatic Alteration Landscape in Early-Onset Prostate Cancer	http://dx.doi.org/10.1016/j.ccr.2013.01.002
FAS	Integrative Genomic Analyses Reveal an Androgen-Driven Somatic Alteration Landscape in Early-Onset Prostate Cancer	http://dx.doi.org/10.1016/j.ccr.2013.01.002
FASTKD1	Integrative Genomic Analyses Reveal an Androgen-Driven Somatic Alteration Landscape in Early-Onset Prostate Cancer	http://dx.doi.org/10.1016/j.ccr.2013.01.002
FBL	Integrative Genomic Analyses Reveal an Androgen-Driven Somatic Alteration Landscape in Early-Onset Prostate Cancer	http://dx.doi.org/10.1016/j.ccr.2013.01.002
FBRSL1	Integrative Genomic Analyses Reveal an Androgen-Driven Somatic Alteration Landscape in Early-Onset Prostate Cancer	http://dx.doi.org/10.1016/j.ccr.2013.01.002
FBXO11	Integrative Genomic Analyses Reveal an Androgen-Driven Somatic Alteration Landscape in Early-Onset Prostate Cancer	http://dx.doi.org/10.1016/j.ccr.2013.01.002
FBXO15	Integrative Genomic Analyses Reveal an Androgen-Driven Somatic Alteration Landscape in Early-Onset Prostate Cancer	http://dx.doi.org/10.1016/j.ccr.2013.01.002
FBXO16	Integrative Genomic Analyses Reveal an Androgen-Driven Somatic Alteration Landscape in Early-Onset Prostate Cancer	http://dx.doi.org/10.1016/j.ccr.2013.01.002
FBXO21	Integrative Genomic Analyses Reveal an Androgen-Driven Somatic Alteration Landscape in Early-Onset Prostate Cancer	http://dx.doi.org/10.1016/j.ccr.2013.01.002
FBXO22	Integrative Genomic Analyses Reveal an Androgen-Driven Somatic Alteration Landscape in Early-Onset Prostate Cancer	http://dx.doi.org/10.1016/j.ccr.2013.01.002
FBXO34	Integrative Genomic Analyses Reveal an Androgen-Driven Somatic Alteration Landscape in Early-Onset Prostate Cancer	http://dx.doi.org/10.1016/j.ccr.2013.01.002
FBXO4	Integrative Genomic Analyses Reveal an Androgen-Driven Somatic Alteration Landscape in Early-Onset Prostate Cancer	http://dx.doi.org/10.1016/j.ccr.2013.01.002
FBXO41	Integrative Genomic Analyses Reveal an Androgen-Driven Somatic Alteration Landscape in Early-Onset Prostate Cancer	http://dx.doi.org/10.1016/j.ccr.2013.01.002
FBXO45	Integrative Genomic Analyses Reveal an Androgen-Driven Somatic Alteration Landscape in Early-Onset Prostate Cancer	http://dx.doi.org/10.1016/j.ccr.2013.01.002
FBXO5	Integrative Genomic Analyses Reveal an Androgen-Driven Somatic Alteration Landscape in Early-Onset Prostate Cancer	http://dx.doi.org/10.1016/j.ccr.2013.01.002
FBXO9	Integrative Genomic Analyses Reveal an Androgen-Driven Somatic Alteration Landscape in Early-Onset Prostate Cancer	http://dx.doi.org/10.1016/j.ccr.2013.01.002
FBXW7	Integrative Genomic Analyses Reveal an Androgen-Driven Somatic Alteration Landscape in Early-Onset Prostate Cancer	http://dx.doi.org/10.1016/j.ccr.2013.01.002
FCGBP	Integrative Genomic Analyses Reveal an Androgen-Driven Somatic Alteration Landscape in Early-Onset Prostate Cancer	http://dx.doi.org/10.1016/j.ccr.2013.01.002
FCHSD2	Integrative Genomic Analyses Reveal an Androgen-Driven Somatic Alteration Landscape in Early-Onset Prostate Cancer	http://dx.doi.org/10.1016/j.ccr.2013.01.002
FDX1	Integrative Genomic Analyses Reveal an Androgen-Driven Somatic Alteration Landscape in Early-Onset Prostate Cancer	http://dx.doi.org/10.1016/j.ccr.2013.01.002
FDXR	Integrative Genomic Analyses Reveal an Androgen-Driven Somatic Alteration Landscape in Early-Onset Prostate Cancer	http://dx.doi.org/10.1016/j.ccr.2013.01.002
FEN1	Integrative Genomic Analyses Reveal an Androgen-Driven Somatic Alteration Landscape in Early-Onset Prostate Cancer	http://dx.doi.org/10.1016/j.ccr.2013.01.002
FERMT1	Integrative Genomic Analyses Reveal an Androgen-Driven Somatic Alteration Landscape in Early-Onset Prostate Cancer	http://dx.doi.org/10.1016/j.ccr.2013.01.002
FGF13	Integrative Genomic Analyses Reveal an Androgen-Driven Somatic Alteration Landscape in Early-Onset Prostate Cancer	http://dx.doi.org/10.1016/j.ccr.2013.01.002
FGFBP3	Integrative Genomic Analyses Reveal an Androgen-Driven Somatic Alteration Landscape in Early-Onset Prostate Cancer	http://dx.doi.org/10.1016/j.ccr.2013.01.002
FGFR1OP2	Integrative Genomic Analyses Reveal an Androgen-Driven Somatic Alteration Landscape in Early-Onset Prostate Cancer	http://dx.doi.org/10.1016/j.ccr.2013.01.002
FH	Integrative Genomic Analyses Reveal an Androgen-Driven Somatic Alteration Landscape in Early-Onset Prostate Cancer	http://dx.doi.org/10.1016/j.ccr.2013.01.002
FIBP	Integrative Genomic Analyses Reveal an Androgen-Driven Somatic Alteration Landscape in Early-Onset Prostate Cancer	http://dx.doi.org/10.1016/j.ccr.2013.01.002
FIGN	Integrative Genomic Analyses Reveal an Androgen-Driven Somatic Alteration Landscape in Early-Onset Prostate Cancer	http://dx.doi.org/10.1016/j.ccr.2013.01.002
FIGNL1	Integrative Genomic Analyses Reveal an Androgen-Driven Somatic Alteration Landscape in Early-Onset Prostate Cancer	http://dx.doi.org/10.1016/j.ccr.2013.01.002
FKBP4	Integrative Genomic Analyses Reveal an Androgen-Driven Somatic Alteration Landscape in Early-Onset Prostate Cancer	http://dx.doi.org/10.1016/j.ccr.2013.01.002
FKBP7	Integrative Genomic Analyses Reveal an Androgen-Driven Somatic Alteration Landscape in Early-Onset Prostate Cancer	http://dx.doi.org/10.1016/j.ccr.2013.01.002
FKTN	Integrative Genomic Analyses Reveal an Androgen-Driven Somatic Alteration Landscape in Early-Onset Prostate Cancer	http://dx.doi.org/10.1016/j.ccr.2013.01.002
FLJ10357	Integrative Genomic Analyses Reveal an Androgen-Driven Somatic Alteration Landscape in Early-Onset Prostate Cancer	http://dx.doi.org/10.1016/j.ccr.2013.01.002
FLJ34077	Integrative Genomic Analyses Reveal an Androgen-Driven Somatic Alteration Landscape in Early-Onset Prostate Cancer	http://dx.doi.org/10.1016/j.ccr.2013.01.002
FLJ39582	Integrative Genomic Analyses Reveal an Androgen-Driven Somatic Alteration Landscape in Early-Onset Prostate Cancer	http://dx.doi.org/10.1016/j.ccr.2013.01.002
FLJ41484	Integrative Genomic Analyses Reveal an Androgen-Driven Somatic Alteration Landscape in Early-Onset Prostate Cancer	http://dx.doi.org/10.1016/j.ccr.2013.01.002
FLJ43944	Integrative Genomic Analyses Reveal an Androgen-Driven Somatic Alteration Landscape in Early-Onset Prostate Cancer	http://dx.doi.org/10.1016/j.ccr.2013.01.002
FLJ44896	Integrative Genomic Analyses Reveal an Androgen-Driven Somatic Alteration Landscape in Early-Onset Prostate Cancer	http://dx.doi.org/10.1016/j.ccr.2013.01.002
FLJ45482	Integrative Genomic Analyses Reveal an Androgen-Driven Somatic Alteration Landscape in Early-Onset Prostate Cancer	http://dx.doi.org/10.1016/j.ccr.2013.01.002
FLRT2	Integrative Genomic Analyses Reveal an Androgen-Driven Somatic Alteration Landscape in Early-Onset Prostate Cancer	http://dx.doi.org/10.1016/j.ccr.2013.01.002
FLVCR1	Integrative Genomic Analyses Reveal an Androgen-Driven Somatic Alteration Landscape in Early-Onset Prostate Cancer	http://dx.doi.org/10.1016/j.ccr.2013.01.002
FMR1	Integrative Genomic Analyses Reveal an Androgen-Driven Somatic Alteration Landscape in Early-Onset Prostate Cancer	http://dx.doi.org/10.1016/j.ccr.2013.01.002
FN1	Integrative Genomic Analyses Reveal an Androgen-Driven Somatic Alteration Landscape in Early-Onset Prostate Cancer	http://dx.doi.org/10.1016/j.ccr.2013.01.002
FN3KRP	Integrative Genomic Analyses Reveal an Androgen-Driven Somatic Alteration Landscape in Early-Onset Prostate Cancer	http://dx.doi.org/10.1016/j.ccr.2013.01.002
FNTB	Integrative Genomic Analyses Reveal an Androgen-Driven Somatic Alteration Landscape in Early-Onset Prostate Cancer	http://dx.doi.org/10.1016/j.ccr.2013.01.002
FOLH1	Integrative Genomic Analyses Reveal an Androgen-Driven Somatic Alteration Landscape in Early-Onset Prostate Cancer	http://dx.doi.org/10.1016/j.ccr.2013.01.002
FOLH1B	Integrative Genomic Analyses Reveal an Androgen-Driven Somatic Alteration Landscape in Early-Onset Prostate Cancer	http://dx.doi.org/10.1016/j.ccr.2013.01.002
FOXK1	Integrative Genomic Analyses Reveal an Androgen-Driven Somatic Alteration Landscape in Early-Onset Prostate Cancer	http://dx.doi.org/10.1016/j.ccr.2013.01.002
FOXM1	Integrative Genomic Analyses Reveal an Androgen-Driven Somatic Alteration Landscape in Early-Onset Prostate Cancer	http://dx.doi.org/10.1016/j.ccr.2013.01.002
FOXN2	Integrative Genomic Analyses Reveal an Androgen-Driven Somatic Alteration Landscape in Early-Onset Prostate Cancer	http://dx.doi.org/10.1016/j.ccr.2013.01.002
FOXRED1	Integrative Genomic Analyses Reveal an Androgen-Driven Somatic Alteration Landscape in Early-Onset Prostate Cancer	http://dx.doi.org/10.1016/j.ccr.2013.01.002
FOXRED2	Integrative Genomic Analyses Reveal an Androgen-Driven Somatic Alteration Landscape in Early-Onset Prostate Cancer	http://dx.doi.org/10.1016/j.ccr.2013.01.002
FRAS1	Integrative Genomic Analyses Reveal an Androgen-Driven Somatic Alteration Landscape in Early-Onset Prostate Cancer	http://dx.doi.org/10.1016/j.ccr.2013.01.002
FRMD3	Integrative Genomic Analyses Reveal an Androgen-Driven Somatic Alteration Landscape in Early-Onset Prostate Cancer	http://dx.doi.org/10.1016/j.ccr.2013.01.002
FRMD4B	Integrative Genomic Analyses Reveal an Androgen-Driven Somatic Alteration Landscape in Early-Onset Prostate Cancer	http://dx.doi.org/10.1016/j.ccr.2013.01.002
FRMD5	Integrative Genomic Analyses Reveal an Androgen-Driven Somatic Alteration Landscape in Early-Onset Prostate Cancer	http://dx.doi.org/10.1016/j.ccr.2013.01.002
FRMD6	Integrative Genomic Analyses Reveal an Androgen-Driven Somatic Alteration Landscape in Early-Onset Prostate Cancer	http://dx.doi.org/10.1016/j.ccr.2013.01.002
FTH1	Integrative Genomic Analyses Reveal an Androgen-Driven Somatic Alteration Landscape in Early-Onset Prostate Cancer	http://dx.doi.org/10.1016/j.ccr.2013.01.002
FTSJ2	Integrative Genomic Analyses Reveal an Androgen-Driven Somatic Alteration Landscape in Early-Onset Prostate Cancer	http://dx.doi.org/10.1016/j.ccr.2013.01.002
FUBP1	Integrative Genomic Analyses Reveal an Androgen-Driven Somatic Alteration Landscape in Early-Onset Prostate Cancer	http://dx.doi.org/10.1016/j.ccr.2013.01.002
FUS	Integrative Genomic Analyses Reveal an Androgen-Driven Somatic Alteration Landscape in Early-Onset Prostate Cancer	http://dx.doi.org/10.1016/j.ccr.2013.01.002
FUT10	Integrative Genomic Analyses Reveal an Androgen-Driven Somatic Alteration Landscape in Early-Onset Prostate Cancer	http://dx.doi.org/10.1016/j.ccr.2013.01.002
FUT8	Integrative Genomic Analyses Reveal an Androgen-Driven Somatic Alteration Landscape in Early-Onset Prostate Cancer	http://dx.doi.org/10.1016/j.ccr.2013.01.002
FXN	Integrative Genomic Analyses Reveal an Androgen-Driven Somatic Alteration Landscape in Early-Onset Prostate Cancer	http://dx.doi.org/10.1016/j.ccr.2013.01.002
FXR1	Integrative Genomic Analyses Reveal an Androgen-Driven Somatic Alteration Landscape in Early-Onset Prostate Cancer	http://dx.doi.org/10.1016/j.ccr.2013.01.002
FZD3	Integrative Genomic Analyses Reveal an Androgen-Driven Somatic Alteration Landscape in Early-Onset Prostate Cancer	http://dx.doi.org/10.1016/j.ccr.2013.01.002
FZD6	Integrative Genomic Analyses Reveal an Androgen-Driven Somatic Alteration Landscape in Early-Onset Prostate Cancer	http://dx.doi.org/10.1016/j.ccr.2013.01.002
G2E3	Integrative Genomic Analyses Reveal an Androgen-Driven Somatic Alteration Landscape in Early-Onset Prostate Cancer	http://dx.doi.org/10.1016/j.ccr.2013.01.002
G3BP1	Integrative Genomic Analyses Reveal an Androgen-Driven Somatic Alteration Landscape in Early-Onset Prostate Cancer	http://dx.doi.org/10.1016/j.ccr.2013.01.002
GADD45A	Integrative Genomic Analyses Reveal an Androgen-Driven Somatic Alteration Landscape in Early-Onset Prostate Cancer	http://dx.doi.org/10.1016/j.ccr.2013.01.002
GAL	Integrative Genomic Analyses Reveal an Androgen-Driven Somatic Alteration Landscape in Early-Onset Prostate Cancer	http://dx.doi.org/10.1016/j.ccr.2013.01.002
GALNT3	Integrative Genomic Analyses Reveal an Androgen-Driven Somatic Alteration Landscape in Early-Onset Prostate Cancer	http://dx.doi.org/10.1016/j.ccr.2013.01.002
GARS	Integrative Genomic Analyses Reveal an Androgen-Driven Somatic Alteration Landscape in Early-Onset Prostate Cancer	http://dx.doi.org/10.1016/j.ccr.2013.01.002
GART	Integrative Genomic Analyses Reveal an Androgen-Driven Somatic Alteration Landscape in Early-Onset Prostate Cancer	http://dx.doi.org/10.1016/j.ccr.2013.01.002
GAS2L3	Integrative Genomic Analyses Reveal an Androgen-Driven Somatic Alteration Landscape in Early-Onset Prostate Cancer	http://dx.doi.org/10.1016/j.ccr.2013.01.002
GAS5	Integrative Genomic Analyses Reveal an Androgen-Driven Somatic Alteration Landscape in Early-Onset Prostate Cancer	http://dx.doi.org/10.1016/j.ccr.2013.01.002
GATA2	Integrative Genomic Analyses Reveal an Androgen-Driven Somatic Alteration Landscape in Early-Onset Prostate Cancer	http://dx.doi.org/10.1016/j.ccr.2013.01.002
GATAD1	Integrative Genomic Analyses Reveal an Androgen-Driven Somatic Alteration Landscape in Early-Onset Prostate Cancer	http://dx.doi.org/10.1016/j.ccr.2013.01.002
GATAD2A	Integrative Genomic Analyses Reveal an Androgen-Driven Somatic Alteration Landscape in Early-Onset Prostate Cancer	http://dx.doi.org/10.1016/j.ccr.2013.01.002
GBP3	Integrative Genomic Analyses Reveal an Androgen-Driven Somatic Alteration Landscape in Early-Onset Prostate Cancer	http://dx.doi.org/10.1016/j.ccr.2013.01.002
GCH1	Integrative Genomic Analyses Reveal an Androgen-Driven Somatic Alteration Landscape in Early-Onset Prostate Cancer	http://dx.doi.org/10.1016/j.ccr.2013.01.002
GCLC	Integrative Genomic Analyses Reveal an Androgen-Driven Somatic Alteration Landscape in Early-Onset Prostate Cancer	http://dx.doi.org/10.1016/j.ccr.2013.01.002
GCOM1	Integrative Genomic Analyses Reveal an Androgen-Driven Somatic Alteration Landscape in Early-Onset Prostate Cancer	http://dx.doi.org/10.1016/j.ccr.2013.01.002
GDE1	Integrative Genomic Analyses Reveal an Androgen-Driven Somatic Alteration Landscape in Early-Onset Prostate Cancer	http://dx.doi.org/10.1016/j.ccr.2013.01.002
GDF15	Integrative Genomic Analyses Reveal an Androgen-Driven Somatic Alteration Landscape in Early-Onset Prostate Cancer	http://dx.doi.org/10.1016/j.ccr.2013.01.002
GDPD1	Integrative Genomic Analyses Reveal an Androgen-Driven Somatic Alteration Landscape in Early-Onset Prostate Cancer	http://dx.doi.org/10.1016/j.ccr.2013.01.002
GEMIN4	Integrative Genomic Analyses Reveal an Androgen-Driven Somatic Alteration Landscape in Early-Onset Prostate Cancer	http://dx.doi.org/10.1016/j.ccr.2013.01.002
GEMIN5	Integrative Genomic Analyses Reveal an Androgen-Driven Somatic Alteration Landscape in Early-Onset Prostate Cancer	http://dx.doi.org/10.1016/j.ccr.2013.01.002
GEMIN6	Integrative Genomic Analyses Reveal an Androgen-Driven Somatic Alteration Landscape in Early-Onset Prostate Cancer	http://dx.doi.org/10.1016/j.ccr.2013.01.002
GEN1	Integrative Genomic Analyses Reveal an Androgen-Driven Somatic Alteration Landscape in Early-Onset Prostate Cancer	http://dx.doi.org/10.1016/j.ccr.2013.01.002
GFM2	Integrative Genomic Analyses Reveal an Androgen-Driven Somatic Alteration Landscape in Early-Onset Prostate Cancer	http://dx.doi.org/10.1016/j.ccr.2013.01.002
GFOD1	Integrative Genomic Analyses Reveal an Androgen-Driven Somatic Alteration Landscape in Early-Onset Prostate Cancer	http://dx.doi.org/10.1016/j.ccr.2013.01.002
GGH	Integrative Genomic Analyses Reveal an Androgen-Driven Somatic Alteration Landscape in Early-Onset Prostate Cancer	http://dx.doi.org/10.1016/j.ccr.2013.01.002
GIMAP2	Integrative Genomic Analyses Reveal an Androgen-Driven Somatic Alteration Landscape in Early-Onset Prostate Cancer	http://dx.doi.org/10.1016/j.ccr.2013.01.002
GINS1	Integrative Genomic Analyses Reveal an Androgen-Driven Somatic Alteration Landscape in Early-Onset Prostate Cancer	http://dx.doi.org/10.1016/j.ccr.2013.01.002
GINS2	Integrative Genomic Analyses Reveal an Androgen-Driven Somatic Alteration Landscape in Early-Onset Prostate Cancer	http://dx.doi.org/10.1016/j.ccr.2013.01.002
GINS3	Integrative Genomic Analyses Reveal an Androgen-Driven Somatic Alteration Landscape in Early-Onset Prostate Cancer	http://dx.doi.org/10.1016/j.ccr.2013.01.002
GINS4	Integrative Genomic Analyses Reveal an Androgen-Driven Somatic Alteration Landscape in Early-Onset Prostate Cancer	http://dx.doi.org/10.1016/j.ccr.2013.01.002
GJC1	Integrative Genomic Analyses Reveal an Androgen-Driven Somatic Alteration Landscape in Early-Onset Prostate Cancer	http://dx.doi.org/10.1016/j.ccr.2013.01.002
GKAP1	Integrative Genomic Analyses Reveal an Androgen-Driven Somatic Alteration Landscape in Early-Onset Prostate Cancer	http://dx.doi.org/10.1016/j.ccr.2013.01.002
GLA	Integrative Genomic Analyses Reveal an Androgen-Driven Somatic Alteration Landscape in Early-Onset Prostate Cancer	http://dx.doi.org/10.1016/j.ccr.2013.01.002
GLCCI1	Integrative Genomic Analyses Reveal an Androgen-Driven Somatic Alteration Landscape in Early-Onset Prostate Cancer	http://dx.doi.org/10.1016/j.ccr.2013.01.002
GLCE	Integrative Genomic Analyses Reveal an Androgen-Driven Somatic Alteration Landscape in Early-Onset Prostate Cancer	http://dx.doi.org/10.1016/j.ccr.2013.01.002
GLDC	Integrative Genomic Analyses Reveal an Androgen-Driven Somatic Alteration Landscape in Early-Onset Prostate Cancer	http://dx.doi.org/10.1016/j.ccr.2013.01.002
GLI3	Integrative Genomic Analyses Reveal an Androgen-Driven Somatic Alteration Landscape in Early-Onset Prostate Cancer	http://dx.doi.org/10.1016/j.ccr.2013.01.002
GLIS2	Integrative Genomic Analyses Reveal an Androgen-Driven Somatic Alteration Landscape in Early-Onset Prostate Cancer	http://dx.doi.org/10.1016/j.ccr.2013.01.002
GLMN	Integrative Genomic Analyses Reveal an Androgen-Driven Somatic Alteration Landscape in Early-Onset Prostate Cancer	http://dx.doi.org/10.1016/j.ccr.2013.01.002
GLOD4	Integrative Genomic Analyses Reveal an Androgen-Driven Somatic Alteration Landscape in Early-Onset Prostate Cancer	http://dx.doi.org/10.1016/j.ccr.2013.01.002
GLRX5	Integrative Genomic Analyses Reveal an Androgen-Driven Somatic Alteration Landscape in Early-Onset Prostate Cancer	http://dx.doi.org/10.1016/j.ccr.2013.01.002
GLS	Integrative Genomic Analyses Reveal an Androgen-Driven Somatic Alteration Landscape in Early-Onset Prostate Cancer	http://dx.doi.org/10.1016/j.ccr.2013.01.002
GLS2	Integrative Genomic Analyses Reveal an Androgen-Driven Somatic Alteration Landscape in Early-Onset Prostate Cancer	http://dx.doi.org/10.1016/j.ccr.2013.01.002
GLT25D1	Integrative Genomic Analyses Reveal an Androgen-Driven Somatic Alteration Landscape in Early-Onset Prostate Cancer	http://dx.doi.org/10.1016/j.ccr.2013.01.002
GLTP	Integrative Genomic Analyses Reveal an Androgen-Driven Somatic Alteration Landscape in Early-Onset Prostate Cancer	http://dx.doi.org/10.1016/j.ccr.2013.01.002
GLYR1	Integrative Genomic Analyses Reveal an Androgen-Driven Somatic Alteration Landscape in Early-Onset Prostate Cancer	http://dx.doi.org/10.1016/j.ccr.2013.01.002
GMCL1	Integrative Genomic Analyses Reveal an Androgen-Driven Somatic Alteration Landscape in Early-Onset Prostate Cancer	http://dx.doi.org/10.1016/j.ccr.2013.01.002
GMNN	Integrative Genomic Analyses Reveal an Androgen-Driven Somatic Alteration Landscape in Early-Onset Prostate Cancer	http://dx.doi.org/10.1016/j.ccr.2013.01.002
GMPS	Integrative Genomic Analyses Reveal an Androgen-Driven Somatic Alteration Landscape in Early-Onset Prostate Cancer	http://dx.doi.org/10.1016/j.ccr.2013.01.002
GNG4	Integrative Genomic Analyses Reveal an Androgen-Driven Somatic Alteration Landscape in Early-Onset Prostate Cancer	http://dx.doi.org/10.1016/j.ccr.2013.01.002
GNPDA2	Integrative Genomic Analyses Reveal an Androgen-Driven Somatic Alteration Landscape in Early-Onset Prostate Cancer	http://dx.doi.org/10.1016/j.ccr.2013.01.002
GNPTAB	Integrative Genomic Analyses Reveal an Androgen-Driven Somatic Alteration Landscape in Early-Onset Prostate Cancer	http://dx.doi.org/10.1016/j.ccr.2013.01.002
GOLGA6L5	Integrative Genomic Analyses Reveal an Androgen-Driven Somatic Alteration Landscape in Early-Onset Prostate Cancer	http://dx.doi.org/10.1016/j.ccr.2013.01.002
GOLGA6L9	Integrative Genomic Analyses Reveal an Androgen-Driven Somatic Alteration Landscape in Early-Onset Prostate Cancer	http://dx.doi.org/10.1016/j.ccr.2013.01.002
GOLGA8A	Integrative Genomic Analyses Reveal an Androgen-Driven Somatic Alteration Landscape in Early-Onset Prostate Cancer	http://dx.doi.org/10.1016/j.ccr.2013.01.002
GOLGA8B	Integrative Genomic Analyses Reveal an Androgen-Driven Somatic Alteration Landscape in Early-Onset Prostate Cancer	http://dx.doi.org/10.1016/j.ccr.2013.01.002
GOLIM4	Integrative Genomic Analyses Reveal an Androgen-Driven Somatic Alteration Landscape in Early-Onset Prostate Cancer	http://dx.doi.org/10.1016/j.ccr.2013.01.002
GOPC	Integrative Genomic Analyses Reveal an Androgen-Driven Somatic Alteration Landscape in Early-Onset Prostate Cancer	http://dx.doi.org/10.1016/j.ccr.2013.01.002
GPAA1	Integrative Genomic Analyses Reveal an Androgen-Driven Somatic Alteration Landscape in Early-Onset Prostate Cancer	http://dx.doi.org/10.1016/j.ccr.2013.01.002
GPAM	Integrative Genomic Analyses Reveal an Androgen-Driven Somatic Alteration Landscape in Early-Onset Prostate Cancer	http://dx.doi.org/10.1016/j.ccr.2013.01.002
GPATCH2	Integrative Genomic Analyses Reveal an Androgen-Driven Somatic Alteration Landscape in Early-Onset Prostate Cancer	http://dx.doi.org/10.1016/j.ccr.2013.01.002
GPBP1	Integrative Genomic Analyses Reveal an Androgen-Driven Somatic Alteration Landscape in Early-Onset Prostate Cancer	http://dx.doi.org/10.1016/j.ccr.2013.01.002
GPC6	Integrative Genomic Analyses Reveal an Androgen-Driven Somatic Alteration Landscape in Early-Onset Prostate Cancer	http://dx.doi.org/10.1016/j.ccr.2013.01.002
GPD1L	Integrative Genomic Analyses Reveal an Androgen-Driven Somatic Alteration Landscape in Early-Onset Prostate Cancer	http://dx.doi.org/10.1016/j.ccr.2013.01.002
GPD2	Integrative Genomic Analyses Reveal an Androgen-Driven Somatic Alteration Landscape in Early-Onset Prostate Cancer	http://dx.doi.org/10.1016/j.ccr.2013.01.002
GPHN	Integrative Genomic Analyses Reveal an Androgen-Driven Somatic Alteration Landscape in Early-Onset Prostate Cancer	http://dx.doi.org/10.1016/j.ccr.2013.01.002
GPI	Integrative Genomic Analyses Reveal an Androgen-Driven Somatic Alteration Landscape in Early-Onset Prostate Cancer	http://dx.doi.org/10.1016/j.ccr.2013.01.002
GPM6B	Integrative Genomic Analyses Reveal an Androgen-Driven Somatic Alteration Landscape in Early-Onset Prostate Cancer	http://dx.doi.org/10.1016/j.ccr.2013.01.002
GPNMB	Integrative Genomic Analyses Reveal an Androgen-Driven Somatic Alteration Landscape in Early-Onset Prostate Cancer	http://dx.doi.org/10.1016/j.ccr.2013.01.002
GPR125	Integrative Genomic Analyses Reveal an Androgen-Driven Somatic Alteration Landscape in Early-Onset Prostate Cancer	http://dx.doi.org/10.1016/j.ccr.2013.01.002
GPR126	Integrative Genomic Analyses Reveal an Androgen-Driven Somatic Alteration Landscape in Early-Onset Prostate Cancer	http://dx.doi.org/10.1016/j.ccr.2013.01.002
GPR137B	Integrative Genomic Analyses Reveal an Androgen-Driven Somatic Alteration Landscape in Early-Onset Prostate Cancer	http://dx.doi.org/10.1016/j.ccr.2013.01.002
GPR160	Integrative Genomic Analyses Reveal an Androgen-Driven Somatic Alteration Landscape in Early-Onset Prostate Cancer	http://dx.doi.org/10.1016/j.ccr.2013.01.002
GPR161	Integrative Genomic Analyses Reveal an Androgen-Driven Somatic Alteration Landscape in Early-Onset Prostate Cancer	http://dx.doi.org/10.1016/j.ccr.2013.01.002
GPR176	Integrative Genomic Analyses Reveal an Androgen-Driven Somatic Alteration Landscape in Early-Onset Prostate Cancer	http://dx.doi.org/10.1016/j.ccr.2013.01.002
GPR27	Integrative Genomic Analyses Reveal an Androgen-Driven Somatic Alteration Landscape in Early-Onset Prostate Cancer	http://dx.doi.org/10.1016/j.ccr.2013.01.002
GPRASP2	Integrative Genomic Analyses Reveal an Androgen-Driven Somatic Alteration Landscape in Early-Onset Prostate Cancer	http://dx.doi.org/10.1016/j.ccr.2013.01.002
GPRIN2	Integrative Genomic Analyses Reveal an Androgen-Driven Somatic Alteration Landscape in Early-Onset Prostate Cancer	http://dx.doi.org/10.1016/j.ccr.2013.01.002
GPSM2	Integrative Genomic Analyses Reveal an Androgen-Driven Somatic Alteration Landscape in Early-Onset Prostate Cancer	http://dx.doi.org/10.1016/j.ccr.2013.01.002
GRAMD1C	Integrative Genomic Analyses Reveal an Androgen-Driven Somatic Alteration Landscape in Early-Onset Prostate Cancer	http://dx.doi.org/10.1016/j.ccr.2013.01.002
GRB10	Integrative Genomic Analyses Reveal an Androgen-Driven Somatic Alteration Landscape in Early-Onset Prostate Cancer	http://dx.doi.org/10.1016/j.ccr.2013.01.002
GRB14	Integrative Genomic Analyses Reveal an Androgen-Driven Somatic Alteration Landscape in Early-Onset Prostate Cancer	http://dx.doi.org/10.1016/j.ccr.2013.01.002
GRINL1A	Integrative Genomic Analyses Reveal an Androgen-Driven Somatic Alteration Landscape in Early-Onset Prostate Cancer	http://dx.doi.org/10.1016/j.ccr.2013.01.002
GRK5	Integrative Genomic Analyses Reveal an Androgen-Driven Somatic Alteration Landscape in Early-Onset Prostate Cancer	http://dx.doi.org/10.1016/j.ccr.2013.01.002
GRPEL1	Integrative Genomic Analyses Reveal an Androgen-Driven Somatic Alteration Landscape in Early-Onset Prostate Cancer	http://dx.doi.org/10.1016/j.ccr.2013.01.002
GRSF1	Integrative Genomic Analyses Reveal an Androgen-Driven Somatic Alteration Landscape in Early-Onset Prostate Cancer	http://dx.doi.org/10.1016/j.ccr.2013.01.002
GSG2	Integrative Genomic Analyses Reveal an Androgen-Driven Somatic Alteration Landscape in Early-Onset Prostate Cancer	http://dx.doi.org/10.1016/j.ccr.2013.01.002
GSTA1	Integrative Genomic Analyses Reveal an Androgen-Driven Somatic Alteration Landscape in Early-Onset Prostate Cancer	http://dx.doi.org/10.1016/j.ccr.2013.01.002
GSTCD	Integrative Genomic Analyses Reveal an Androgen-Driven Somatic Alteration Landscape in Early-Onset Prostate Cancer	http://dx.doi.org/10.1016/j.ccr.2013.01.002
GSTK1	Integrative Genomic Analyses Reveal an Androgen-Driven Somatic Alteration Landscape in Early-Onset Prostate Cancer	http://dx.doi.org/10.1016/j.ccr.2013.01.002
GSTO2	Integrative Genomic Analyses Reveal an Androgen-Driven Somatic Alteration Landscape in Early-Onset Prostate Cancer	http://dx.doi.org/10.1016/j.ccr.2013.01.002
GTF2H2B	Integrative Genomic Analyses Reveal an Androgen-Driven Somatic Alteration Landscape in Early-Onset Prostate Cancer	http://dx.doi.org/10.1016/j.ccr.2013.01.002
GTF3A	Integrative Genomic Analyses Reveal an Androgen-Driven Somatic Alteration Landscape in Early-Onset Prostate Cancer	http://dx.doi.org/10.1016/j.ccr.2013.01.002
GTF3C2	Integrative Genomic Analyses Reveal an Androgen-Driven Somatic Alteration Landscape in Early-Onset Prostate Cancer	http://dx.doi.org/10.1016/j.ccr.2013.01.002
GTPBP3	Integrative Genomic Analyses Reveal an Androgen-Driven Somatic Alteration Landscape in Early-Onset Prostate Cancer	http://dx.doi.org/10.1016/j.ccr.2013.01.002
GTPBP8	Integrative Genomic Analyses Reveal an Androgen-Driven Somatic Alteration Landscape in Early-Onset Prostate Cancer	http://dx.doi.org/10.1016/j.ccr.2013.01.002
GTSE1	Integrative Genomic Analyses Reveal an Androgen-Driven Somatic Alteration Landscape in Early-Onset Prostate Cancer	http://dx.doi.org/10.1016/j.ccr.2013.01.002
GUF1	Integrative Genomic Analyses Reveal an Androgen-Driven Somatic Alteration Landscape in Early-Onset Prostate Cancer	http://dx.doi.org/10.1016/j.ccr.2013.01.002
GULP1	Integrative Genomic Analyses Reveal an Androgen-Driven Somatic Alteration Landscape in Early-Onset Prostate Cancer	http://dx.doi.org/10.1016/j.ccr.2013.01.002
GUSB	Integrative Genomic Analyses Reveal an Androgen-Driven Somatic Alteration Landscape in Early-Onset Prostate Cancer	http://dx.doi.org/10.1016/j.ccr.2013.01.002
GUSBL1	Integrative Genomic Analyses Reveal an Androgen-Driven Somatic Alteration Landscape in Early-Onset Prostate Cancer	http://dx.doi.org/10.1016/j.ccr.2013.01.002
GUSBL2	Integrative Genomic Analyses Reveal an Androgen-Driven Somatic Alteration Landscape in Early-Onset Prostate Cancer	http://dx.doi.org/10.1016/j.ccr.2013.01.002
GUSBP1	Integrative Genomic Analyses Reveal an Androgen-Driven Somatic Alteration Landscape in Early-Onset Prostate Cancer	http://dx.doi.org/10.1016/j.ccr.2013.01.002
GXYLT1	Integrative Genomic Analyses Reveal an Androgen-Driven Somatic Alteration Landscape in Early-Onset Prostate Cancer	http://dx.doi.org/10.1016/j.ccr.2013.01.002
GXYLT2	Integrative Genomic Analyses Reveal an Androgen-Driven Somatic Alteration Landscape in Early-Onset Prostate Cancer	http://dx.doi.org/10.1016/j.ccr.2013.01.002
H2AFX	Integrative Genomic Analyses Reveal an Androgen-Driven Somatic Alteration Landscape in Early-Onset Prostate Cancer	http://dx.doi.org/10.1016/j.ccr.2013.01.002
H2AFY2	Integrative Genomic Analyses Reveal an Androgen-Driven Somatic Alteration Landscape in Early-Onset Prostate Cancer	http://dx.doi.org/10.1016/j.ccr.2013.01.002
HADH	Integrative Genomic Analyses Reveal an Androgen-Driven Somatic Alteration Landscape in Early-Onset Prostate Cancer	http://dx.doi.org/10.1016/j.ccr.2013.01.002
HAS3	Integrative Genomic Analyses Reveal an Androgen-Driven Somatic Alteration Landscape in Early-Onset Prostate Cancer	http://dx.doi.org/10.1016/j.ccr.2013.01.002
HAUS1	Integrative Genomic Analyses Reveal an Androgen-Driven Somatic Alteration Landscape in Early-Onset Prostate Cancer	http://dx.doi.org/10.1016/j.ccr.2013.01.002
HAUS2	Integrative Genomic Analyses Reveal an Androgen-Driven Somatic Alteration Landscape in Early-Onset Prostate Cancer	http://dx.doi.org/10.1016/j.ccr.2013.01.002
HAUS3	Integrative Genomic Analyses Reveal an Androgen-Driven Somatic Alteration Landscape in Early-Onset Prostate Cancer	http://dx.doi.org/10.1016/j.ccr.2013.01.002
HAUS4	Integrative Genomic Analyses Reveal an Androgen-Driven Somatic Alteration Landscape in Early-Onset Prostate Cancer	http://dx.doi.org/10.1016/j.ccr.2013.01.002
HAUS5	Integrative Genomic Analyses Reveal an Androgen-Driven Somatic Alteration Landscape in Early-Onset Prostate Cancer	http://dx.doi.org/10.1016/j.ccr.2013.01.002
HAUS6	Integrative Genomic Analyses Reveal an Androgen-Driven Somatic Alteration Landscape in Early-Onset Prostate Cancer	http://dx.doi.org/10.1016/j.ccr.2013.01.002
HAUS7	Integrative Genomic Analyses Reveal an Androgen-Driven Somatic Alteration Landscape in Early-Onset Prostate Cancer	http://dx.doi.org/10.1016/j.ccr.2013.01.002
HAUS8	Integrative Genomic Analyses Reveal an Androgen-Driven Somatic Alteration Landscape in Early-Onset Prostate Cancer	http://dx.doi.org/10.1016/j.ccr.2013.01.002
HCFC1R1	Integrative Genomic Analyses Reveal an Androgen-Driven Somatic Alteration Landscape in Early-Onset Prostate Cancer	http://dx.doi.org/10.1016/j.ccr.2013.01.002
HCG18	Integrative Genomic Analyses Reveal an Androgen-Driven Somatic Alteration Landscape in Early-Onset Prostate Cancer	http://dx.doi.org/10.1016/j.ccr.2013.01.002
HDAC2	Integrative Genomic Analyses Reveal an Androgen-Driven Somatic Alteration Landscape in Early-Onset Prostate Cancer	http://dx.doi.org/10.1016/j.ccr.2013.01.002
HDDC3	Integrative Genomic Analyses Reveal an Androgen-Driven Somatic Alteration Landscape in Early-Onset Prostate Cancer	http://dx.doi.org/10.1016/j.ccr.2013.01.002
HDGFRP3	Integrative Genomic Analyses Reveal an Androgen-Driven Somatic Alteration Landscape in Early-Onset Prostate Cancer	http://dx.doi.org/10.1016/j.ccr.2013.01.002
HEATR1	Integrative Genomic Analyses Reveal an Androgen-Driven Somatic Alteration Landscape in Early-Onset Prostate Cancer	http://dx.doi.org/10.1016/j.ccr.2013.01.002
HEATR2	Integrative Genomic Analyses Reveal an Androgen-Driven Somatic Alteration Landscape in Early-Onset Prostate Cancer	http://dx.doi.org/10.1016/j.ccr.2013.01.002
HEATR3	Integrative Genomic Analyses Reveal an Androgen-Driven Somatic Alteration Landscape in Early-Onset Prostate Cancer	http://dx.doi.org/10.1016/j.ccr.2013.01.002
HEBP1	Integrative Genomic Analyses Reveal an Androgen-Driven Somatic Alteration Landscape in Early-Onset Prostate Cancer	http://dx.doi.org/10.1016/j.ccr.2013.01.002
HECTD2	Integrative Genomic Analyses Reveal an Androgen-Driven Somatic Alteration Landscape in Early-Onset Prostate Cancer	http://dx.doi.org/10.1016/j.ccr.2013.01.002
HEG1	Integrative Genomic Analyses Reveal an Androgen-Driven Somatic Alteration Landscape in Early-Onset Prostate Cancer	http://dx.doi.org/10.1016/j.ccr.2013.01.002
HELLS	Integrative Genomic Analyses Reveal an Androgen-Driven Somatic Alteration Landscape in Early-Onset Prostate Cancer	http://dx.doi.org/10.1016/j.ccr.2013.01.002
HELZ	Integrative Genomic Analyses Reveal an Androgen-Driven Somatic Alteration Landscape in Early-Onset Prostate Cancer	http://dx.doi.org/10.1016/j.ccr.2013.01.002
HERC1	Integrative Genomic Analyses Reveal an Androgen-Driven Somatic Alteration Landscape in Early-Onset Prostate Cancer	http://dx.doi.org/10.1016/j.ccr.2013.01.002
HERC2	Integrative Genomic Analyses Reveal an Androgen-Driven Somatic Alteration Landscape in Early-Onset Prostate Cancer	http://dx.doi.org/10.1016/j.ccr.2013.01.002
HES1	Integrative Genomic Analyses Reveal an Androgen-Driven Somatic Alteration Landscape in Early-Onset Prostate Cancer	http://dx.doi.org/10.1016/j.ccr.2013.01.002
HEY1	Integrative Genomic Analyses Reveal an Androgen-Driven Somatic Alteration Landscape in Early-Onset Prostate Cancer	http://dx.doi.org/10.1016/j.ccr.2013.01.002
HIP1	Integrative Genomic Analyses Reveal an Androgen-Driven Somatic Alteration Landscape in Early-Onset Prostate Cancer	http://dx.doi.org/10.1016/j.ccr.2013.01.002
HIRA	Integrative Genomic Analyses Reveal an Androgen-Driven Somatic Alteration Landscape in Early-Onset Prostate Cancer	http://dx.doi.org/10.1016/j.ccr.2013.01.002
HIRIP3	Integrative Genomic Analyses Reveal an Androgen-Driven Somatic Alteration Landscape in Early-Onset Prostate Cancer	http://dx.doi.org/10.1016/j.ccr.2013.01.002
HIST1H4C	Integrative Genomic Analyses Reveal an Androgen-Driven Somatic Alteration Landscape in Early-Onset Prostate Cancer	http://dx.doi.org/10.1016/j.ccr.2013.01.002
HIST3H2A	Integrative Genomic Analyses Reveal an Androgen-Driven Somatic Alteration Landscape in Early-Onset Prostate Cancer	http://dx.doi.org/10.1016/j.ccr.2013.01.002
HIVEP3	Integrative Genomic Analyses Reveal an Androgen-Driven Somatic Alteration Landscape in Early-Onset Prostate Cancer	http://dx.doi.org/10.1016/j.ccr.2013.01.002
HJURP	Integrative Genomic Analyses Reveal an Androgen-Driven Somatic Alteration Landscape in Early-Onset Prostate Cancer	http://dx.doi.org/10.1016/j.ccr.2013.01.002
HK2	Integrative Genomic Analyses Reveal an Androgen-Driven Somatic Alteration Landscape in Early-Onset Prostate Cancer	http://dx.doi.org/10.1016/j.ccr.2013.01.002
HLA-DQB1	Integrative Genomic Analyses Reveal an Androgen-Driven Somatic Alteration Landscape in Early-Onset Prostate Cancer	http://dx.doi.org/10.1016/j.ccr.2013.01.002
HLF	Integrative Genomic Analyses Reveal an Androgen-Driven Somatic Alteration Landscape in Early-Onset Prostate Cancer	http://dx.doi.org/10.1016/j.ccr.2013.01.002
HLTF	Integrative Genomic Analyses Reveal an Androgen-Driven Somatic Alteration Landscape in Early-Onset Prostate Cancer	http://dx.doi.org/10.1016/j.ccr.2013.01.002
HMGB1	Integrative Genomic Analyses Reveal an Androgen-Driven Somatic Alteration Landscape in Early-Onset Prostate Cancer	http://dx.doi.org/10.1016/j.ccr.2013.01.002
HMGB2	Integrative Genomic Analyses Reveal an Androgen-Driven Somatic Alteration Landscape in Early-Onset Prostate Cancer	http://dx.doi.org/10.1016/j.ccr.2013.01.002
HMGB3	Integrative Genomic Analyses Reveal an Androgen-Driven Somatic Alteration Landscape in Early-Onset Prostate Cancer	http://dx.doi.org/10.1016/j.ccr.2013.01.002
HMGN3	Integrative Genomic Analyses Reveal an Androgen-Driven Somatic Alteration Landscape in Early-Onset Prostate Cancer	http://dx.doi.org/10.1016/j.ccr.2013.01.002
HMGXB4	Integrative Genomic Analyses Reveal an Androgen-Driven Somatic Alteration Landscape in Early-Onset Prostate Cancer	http://dx.doi.org/10.1016/j.ccr.2013.01.002
HMMR	Integrative Genomic Analyses Reveal an Androgen-Driven Somatic Alteration Landscape in Early-Onset Prostate Cancer	http://dx.doi.org/10.1016/j.ccr.2013.01.002
HNRNPA0	Integrative Genomic Analyses Reveal an Androgen-Driven Somatic Alteration Landscape in Early-Onset Prostate Cancer	http://dx.doi.org/10.1016/j.ccr.2013.01.002
HNRNPA1	Integrative Genomic Analyses Reveal an Androgen-Driven Somatic Alteration Landscape in Early-Onset Prostate Cancer	http://dx.doi.org/10.1016/j.ccr.2013.01.002
HNRNPA1L2	Integrative Genomic Analyses Reveal an Androgen-Driven Somatic Alteration Landscape in Early-Onset Prostate Cancer	http://dx.doi.org/10.1016/j.ccr.2013.01.002
HNRNPA3	Integrative Genomic Analyses Reveal an Androgen-Driven Somatic Alteration Landscape in Early-Onset Prostate Cancer	http://dx.doi.org/10.1016/j.ccr.2013.01.002
HNRNPA3P1	Integrative Genomic Analyses Reveal an Androgen-Driven Somatic Alteration Landscape in Early-Onset Prostate Cancer	http://dx.doi.org/10.1016/j.ccr.2013.01.002
HNRNPAB	Integrative Genomic Analyses Reveal an Androgen-Driven Somatic Alteration Landscape in Early-Onset Prostate Cancer	http://dx.doi.org/10.1016/j.ccr.2013.01.002
HNRNPC	Integrative Genomic Analyses Reveal an Androgen-Driven Somatic Alteration Landscape in Early-Onset Prostate Cancer	http://dx.doi.org/10.1016/j.ccr.2013.01.002
HNRNPD	Integrative Genomic Analyses Reveal an Androgen-Driven Somatic Alteration Landscape in Early-Onset Prostate Cancer	http://dx.doi.org/10.1016/j.ccr.2013.01.002
HNRNPF	Integrative Genomic Analyses Reveal an Androgen-Driven Somatic Alteration Landscape in Early-Onset Prostate Cancer	http://dx.doi.org/10.1016/j.ccr.2013.01.002
HNRNPH3	Integrative Genomic Analyses Reveal an Androgen-Driven Somatic Alteration Landscape in Early-Onset Prostate Cancer	http://dx.doi.org/10.1016/j.ccr.2013.01.002
HNRNPM	Integrative Genomic Analyses Reveal an Androgen-Driven Somatic Alteration Landscape in Early-Onset Prostate Cancer	http://dx.doi.org/10.1016/j.ccr.2013.01.002
HNRNPU	Integrative Genomic Analyses Reveal an Androgen-Driven Somatic Alteration Landscape in Early-Onset Prostate Cancer	http://dx.doi.org/10.1016/j.ccr.2013.01.002
HNRPA1L-2	Integrative Genomic Analyses Reveal an Androgen-Driven Somatic Alteration Landscape in Early-Onset Prostate Cancer	http://dx.doi.org/10.1016/j.ccr.2013.01.002
HNRPDL	Integrative Genomic Analyses Reveal an Androgen-Driven Somatic Alteration Landscape in Early-Onset Prostate Cancer	http://dx.doi.org/10.1016/j.ccr.2013.01.002
HOOK1	Integrative Genomic Analyses Reveal an Androgen-Driven Somatic Alteration Landscape in Early-Onset Prostate Cancer	http://dx.doi.org/10.1016/j.ccr.2013.01.002
HOXA5	Integrative Genomic Analyses Reveal an Androgen-Driven Somatic Alteration Landscape in Early-Onset Prostate Cancer	http://dx.doi.org/10.1016/j.ccr.2013.01.002
HOXA7	Integrative Genomic Analyses Reveal an Androgen-Driven Somatic Alteration Landscape in Early-Onset Prostate Cancer	http://dx.doi.org/10.1016/j.ccr.2013.01.002
HOXC9	Integrative Genomic Analyses Reveal an Androgen-Driven Somatic Alteration Landscape in Early-Onset Prostate Cancer	http://dx.doi.org/10.1016/j.ccr.2013.01.002
HPRT1	Integrative Genomic Analyses Reveal an Androgen-Driven Somatic Alteration Landscape in Early-Onset Prostate Cancer	http://dx.doi.org/10.1016/j.ccr.2013.01.002
HPS3	Integrative Genomic Analyses Reveal an Androgen-Driven Somatic Alteration Landscape in Early-Onset Prostate Cancer	http://dx.doi.org/10.1016/j.ccr.2013.01.002
HPS5	Integrative Genomic Analyses Reveal an Androgen-Driven Somatic Alteration Landscape in Early-Onset Prostate Cancer	http://dx.doi.org/10.1016/j.ccr.2013.01.002
HRSP12	Integrative Genomic Analyses Reveal an Androgen-Driven Somatic Alteration Landscape in Early-Onset Prostate Cancer	http://dx.doi.org/10.1016/j.ccr.2013.01.002
HS6ST2	Integrative Genomic Analyses Reveal an Androgen-Driven Somatic Alteration Landscape in Early-Onset Prostate Cancer	http://dx.doi.org/10.1016/j.ccr.2013.01.002
HSD11B2	Integrative Genomic Analyses Reveal an Androgen-Driven Somatic Alteration Landscape in Early-Onset Prostate Cancer	http://dx.doi.org/10.1016/j.ccr.2013.01.002
HSD17B6	Integrative Genomic Analyses Reveal an Androgen-Driven Somatic Alteration Landscape in Early-Onset Prostate Cancer	http://dx.doi.org/10.1016/j.ccr.2013.01.002
HSD17B8	Integrative Genomic Analyses Reveal an Androgen-Driven Somatic Alteration Landscape in Early-Onset Prostate Cancer	http://dx.doi.org/10.1016/j.ccr.2013.01.002
HSDL2	Integrative Genomic Analyses Reveal an Androgen-Driven Somatic Alteration Landscape in Early-Onset Prostate Cancer	http://dx.doi.org/10.1016/j.ccr.2013.01.002
HSP90AA1	Integrative Genomic Analyses Reveal an Androgen-Driven Somatic Alteration Landscape in Early-Onset Prostate Cancer	http://dx.doi.org/10.1016/j.ccr.2013.01.002
HSP90AB1	Integrative Genomic Analyses Reveal an Androgen-Driven Somatic Alteration Landscape in Early-Onset Prostate Cancer	http://dx.doi.org/10.1016/j.ccr.2013.01.002
HSPA12A	Integrative Genomic Analyses Reveal an Androgen-Driven Somatic Alteration Landscape in Early-Onset Prostate Cancer	http://dx.doi.org/10.1016/j.ccr.2013.01.002
HSPA14	Integrative Genomic Analyses Reveal an Androgen-Driven Somatic Alteration Landscape in Early-Onset Prostate Cancer	http://dx.doi.org/10.1016/j.ccr.2013.01.002
HSPA1A	Integrative Genomic Analyses Reveal an Androgen-Driven Somatic Alteration Landscape in Early-Onset Prostate Cancer	http://dx.doi.org/10.1016/j.ccr.2013.01.002
HSPA1B	Integrative Genomic Analyses Reveal an Androgen-Driven Somatic Alteration Landscape in Early-Onset Prostate Cancer	http://dx.doi.org/10.1016/j.ccr.2013.01.002
HSPA4	Integrative Genomic Analyses Reveal an Androgen-Driven Somatic Alteration Landscape in Early-Onset Prostate Cancer	http://dx.doi.org/10.1016/j.ccr.2013.01.002
HSPA4L	Integrative Genomic Analyses Reveal an Androgen-Driven Somatic Alteration Landscape in Early-Onset Prostate Cancer	http://dx.doi.org/10.1016/j.ccr.2013.01.002
HSPA8	Integrative Genomic Analyses Reveal an Androgen-Driven Somatic Alteration Landscape in Early-Onset Prostate Cancer	http://dx.doi.org/10.1016/j.ccr.2013.01.002
HSPA9	Integrative Genomic Analyses Reveal an Androgen-Driven Somatic Alteration Landscape in Early-Onset Prostate Cancer	http://dx.doi.org/10.1016/j.ccr.2013.01.002
HSPB1	Integrative Genomic Analyses Reveal an Androgen-Driven Somatic Alteration Landscape in Early-Onset Prostate Cancer	http://dx.doi.org/10.1016/j.ccr.2013.01.002
HSPD1	Integrative Genomic Analyses Reveal an Androgen-Driven Somatic Alteration Landscape in Early-Onset Prostate Cancer	http://dx.doi.org/10.1016/j.ccr.2013.01.002
HSPH1	Integrative Genomic Analyses Reveal an Androgen-Driven Somatic Alteration Landscape in Early-Onset Prostate Cancer	http://dx.doi.org/10.1016/j.ccr.2013.01.002
HTRA1	Integrative Genomic Analyses Reveal an Androgen-Driven Somatic Alteration Landscape in Early-Onset Prostate Cancer	http://dx.doi.org/10.1016/j.ccr.2013.01.002
HTRA2	Integrative Genomic Analyses Reveal an Androgen-Driven Somatic Alteration Landscape in Early-Onset Prostate Cancer	http://dx.doi.org/10.1016/j.ccr.2013.01.002
HYAL3	Integrative Genomic Analyses Reveal an Androgen-Driven Somatic Alteration Landscape in Early-Onset Prostate Cancer	http://dx.doi.org/10.1016/j.ccr.2013.01.002
IARS	Integrative Genomic Analyses Reveal an Androgen-Driven Somatic Alteration Landscape in Early-Onset Prostate Cancer	http://dx.doi.org/10.1016/j.ccr.2013.01.002
ICMT	Integrative Genomic Analyses Reveal an Androgen-Driven Somatic Alteration Landscape in Early-Onset Prostate Cancer	http://dx.doi.org/10.1016/j.ccr.2013.01.002
ICT1	Integrative Genomic Analyses Reveal an Androgen-Driven Somatic Alteration Landscape in Early-Onset Prostate Cancer	http://dx.doi.org/10.1016/j.ccr.2013.01.002
ID3	Integrative Genomic Analyses Reveal an Androgen-Driven Somatic Alteration Landscape in Early-Onset Prostate Cancer	http://dx.doi.org/10.1016/j.ccr.2013.01.002
IDH2	Integrative Genomic Analyses Reveal an Androgen-Driven Somatic Alteration Landscape in Early-Onset Prostate Cancer	http://dx.doi.org/10.1016/j.ccr.2013.01.002
IDH3A	Integrative Genomic Analyses Reveal an Androgen-Driven Somatic Alteration Landscape in Early-Onset Prostate Cancer	http://dx.doi.org/10.1016/j.ccr.2013.01.002
IER2	Integrative Genomic Analyses Reveal an Androgen-Driven Somatic Alteration Landscape in Early-Onset Prostate Cancer	http://dx.doi.org/10.1016/j.ccr.2013.01.002
IER3IP1	Integrative Genomic Analyses Reveal an Androgen-Driven Somatic Alteration Landscape in Early-Onset Prostate Cancer	http://dx.doi.org/10.1016/j.ccr.2013.01.002
IER5	Integrative Genomic Analyses Reveal an Androgen-Driven Somatic Alteration Landscape in Early-Onset Prostate Cancer	http://dx.doi.org/10.1016/j.ccr.2013.01.002
IFIH1	Integrative Genomic Analyses Reveal an Androgen-Driven Somatic Alteration Landscape in Early-Onset Prostate Cancer	http://dx.doi.org/10.1016/j.ccr.2013.01.002
IFIT1	Integrative Genomic Analyses Reveal an Androgen-Driven Somatic Alteration Landscape in Early-Onset Prostate Cancer	http://dx.doi.org/10.1016/j.ccr.2013.01.002
IFIT5	Integrative Genomic Analyses Reveal an Androgen-Driven Somatic Alteration Landscape in Early-Onset Prostate Cancer	http://dx.doi.org/10.1016/j.ccr.2013.01.002
IFT80	Integrative Genomic Analyses Reveal an Androgen-Driven Somatic Alteration Landscape in Early-Onset Prostate Cancer	http://dx.doi.org/10.1016/j.ccr.2013.01.002
IFT81	Integrative Genomic Analyses Reveal an Androgen-Driven Somatic Alteration Landscape in Early-Onset Prostate Cancer	http://dx.doi.org/10.1016/j.ccr.2013.01.002
IGFBP2	Integrative Genomic Analyses Reveal an Androgen-Driven Somatic Alteration Landscape in Early-Onset Prostate Cancer	http://dx.doi.org/10.1016/j.ccr.2013.01.002
IGSF9	Integrative Genomic Analyses Reveal an Androgen-Driven Somatic Alteration Landscape in Early-Onset Prostate Cancer	http://dx.doi.org/10.1016/j.ccr.2013.01.002
IKBKAP	Integrative Genomic Analyses Reveal an Androgen-Driven Somatic Alteration Landscape in Early-Onset Prostate Cancer	http://dx.doi.org/10.1016/j.ccr.2013.01.002
IL17RB	Integrative Genomic Analyses Reveal an Androgen-Driven Somatic Alteration Landscape in Early-Onset Prostate Cancer	http://dx.doi.org/10.1016/j.ccr.2013.01.002
IL17RD	Integrative Genomic Analyses Reveal an Androgen-Driven Somatic Alteration Landscape in Early-Onset Prostate Cancer	http://dx.doi.org/10.1016/j.ccr.2013.01.002
IL1F5	Integrative Genomic Analyses Reveal an Androgen-Driven Somatic Alteration Landscape in Early-Onset Prostate Cancer	http://dx.doi.org/10.1016/j.ccr.2013.01.002
IL1RAP	Integrative Genomic Analyses Reveal an Androgen-Driven Somatic Alteration Landscape in Early-Onset Prostate Cancer	http://dx.doi.org/10.1016/j.ccr.2013.01.002
IL1RN	Integrative Genomic Analyses Reveal an Androgen-Driven Somatic Alteration Landscape in Early-Onset Prostate Cancer	http://dx.doi.org/10.1016/j.ccr.2013.01.002
ILF3	Integrative Genomic Analyses Reveal an Androgen-Driven Somatic Alteration Landscape in Early-Onset Prostate Cancer	http://dx.doi.org/10.1016/j.ccr.2013.01.002
IMMP2L	Integrative Genomic Analyses Reveal an Androgen-Driven Somatic Alteration Landscape in Early-Onset Prostate Cancer	http://dx.doi.org/10.1016/j.ccr.2013.01.002
IMMT	Integrative Genomic Analyses Reveal an Androgen-Driven Somatic Alteration Landscape in Early-Onset Prostate Cancer	http://dx.doi.org/10.1016/j.ccr.2013.01.002
IMPDH2	Integrative Genomic Analyses Reveal an Androgen-Driven Somatic Alteration Landscape in Early-Onset Prostate Cancer	http://dx.doi.org/10.1016/j.ccr.2013.01.002
ING3	Integrative Genomic Analyses Reveal an Androgen-Driven Somatic Alteration Landscape in Early-Onset Prostate Cancer	http://dx.doi.org/10.1016/j.ccr.2013.01.002
ING5	Integrative Genomic Analyses Reveal an Androgen-Driven Somatic Alteration Landscape in Early-Onset Prostate Cancer	http://dx.doi.org/10.1016/j.ccr.2013.01.002
INHBB	Integrative Genomic Analyses Reveal an Androgen-Driven Somatic Alteration Landscape in Early-Onset Prostate Cancer	http://dx.doi.org/10.1016/j.ccr.2013.01.002
INPP4A	Integrative Genomic Analyses Reveal an Androgen-Driven Somatic Alteration Landscape in Early-Onset Prostate Cancer	http://dx.doi.org/10.1016/j.ccr.2013.01.002
INPP5F	Integrative Genomic Analyses Reveal an Androgen-Driven Somatic Alteration Landscape in Early-Onset Prostate Cancer	http://dx.doi.org/10.1016/j.ccr.2013.01.002
INSIG2	Integrative Genomic Analyses Reveal an Androgen-Driven Somatic Alteration Landscape in Early-Onset Prostate Cancer	http://dx.doi.org/10.1016/j.ccr.2013.01.002
INSR	Integrative Genomic Analyses Reveal an Androgen-Driven Somatic Alteration Landscape in Early-Onset Prostate Cancer	http://dx.doi.org/10.1016/j.ccr.2013.01.002
INTS2	Integrative Genomic Analyses Reveal an Androgen-Driven Somatic Alteration Landscape in Early-Onset Prostate Cancer	http://dx.doi.org/10.1016/j.ccr.2013.01.002
INTS7	Integrative Genomic Analyses Reveal an Androgen-Driven Somatic Alteration Landscape in Early-Onset Prostate Cancer	http://dx.doi.org/10.1016/j.ccr.2013.01.002
INTS8	Integrative Genomic Analyses Reveal an Androgen-Driven Somatic Alteration Landscape in Early-Onset Prostate Cancer	http://dx.doi.org/10.1016/j.ccr.2013.01.002
INTS9	Integrative Genomic Analyses Reveal an Androgen-Driven Somatic Alteration Landscape in Early-Onset Prostate Cancer	http://dx.doi.org/10.1016/j.ccr.2013.01.002
IPO11	Integrative Genomic Analyses Reveal an Androgen-Driven Somatic Alteration Landscape in Early-Onset Prostate Cancer	http://dx.doi.org/10.1016/j.ccr.2013.01.002
IPO5	Integrative Genomic Analyses Reveal an Androgen-Driven Somatic Alteration Landscape in Early-Onset Prostate Cancer	http://dx.doi.org/10.1016/j.ccr.2013.01.002
IPO7	Integrative Genomic Analyses Reveal an Androgen-Driven Somatic Alteration Landscape in Early-Onset Prostate Cancer	http://dx.doi.org/10.1016/j.ccr.2013.01.002
IPO8	Integrative Genomic Analyses Reveal an Androgen-Driven Somatic Alteration Landscape in Early-Onset Prostate Cancer	http://dx.doi.org/10.1016/j.ccr.2013.01.002
IPO9	Integrative Genomic Analyses Reveal an Androgen-Driven Somatic Alteration Landscape in Early-Onset Prostate Cancer	http://dx.doi.org/10.1016/j.ccr.2013.01.002
IRF2BP2	Integrative Genomic Analyses Reveal an Androgen-Driven Somatic Alteration Landscape in Early-Onset Prostate Cancer	http://dx.doi.org/10.1016/j.ccr.2013.01.002
IRX2	Integrative Genomic Analyses Reveal an Androgen-Driven Somatic Alteration Landscape in Early-Onset Prostate Cancer	http://dx.doi.org/10.1016/j.ccr.2013.01.002
IRX3	Integrative Genomic Analyses Reveal an Androgen-Driven Somatic Alteration Landscape in Early-Onset Prostate Cancer	http://dx.doi.org/10.1016/j.ccr.2013.01.002
IRX5	Integrative Genomic Analyses Reveal an Androgen-Driven Somatic Alteration Landscape in Early-Onset Prostate Cancer	http://dx.doi.org/10.1016/j.ccr.2013.01.002
ISCU	Integrative Genomic Analyses Reveal an Androgen-Driven Somatic Alteration Landscape in Early-Onset Prostate Cancer	http://dx.doi.org/10.1016/j.ccr.2013.01.002
ISG15	Integrative Genomic Analyses Reveal an Androgen-Driven Somatic Alteration Landscape in Early-Onset Prostate Cancer	http://dx.doi.org/10.1016/j.ccr.2013.01.002
ISG20L2	Integrative Genomic Analyses Reveal an Androgen-Driven Somatic Alteration Landscape in Early-Onset Prostate Cancer	http://dx.doi.org/10.1016/j.ccr.2013.01.002
ISOC1	Integrative Genomic Analyses Reveal an Androgen-Driven Somatic Alteration Landscape in Early-Onset Prostate Cancer	http://dx.doi.org/10.1016/j.ccr.2013.01.002
ITGA2	Integrative Genomic Analyses Reveal an Androgen-Driven Somatic Alteration Landscape in Early-Onset Prostate Cancer	http://dx.doi.org/10.1016/j.ccr.2013.01.002
ITGA6	Integrative Genomic Analyses Reveal an Androgen-Driven Somatic Alteration Landscape in Early-Onset Prostate Cancer	http://dx.doi.org/10.1016/j.ccr.2013.01.002
ITGB1BP1	Integrative Genomic Analyses Reveal an Androgen-Driven Somatic Alteration Landscape in Early-Onset Prostate Cancer	http://dx.doi.org/10.1016/j.ccr.2013.01.002
ITGB3BP	Integrative Genomic Analyses Reveal an Androgen-Driven Somatic Alteration Landscape in Early-Onset Prostate Cancer	http://dx.doi.org/10.1016/j.ccr.2013.01.002
ITPR1	Integrative Genomic Analyses Reveal an Androgen-Driven Somatic Alteration Landscape in Early-Onset Prostate Cancer	http://dx.doi.org/10.1016/j.ccr.2013.01.002
IVNS1ABP	Integrative Genomic Analyses Reveal an Androgen-Driven Somatic Alteration Landscape in Early-Onset Prostate Cancer	http://dx.doi.org/10.1016/j.ccr.2013.01.002
JAG2	Integrative Genomic Analyses Reveal an Androgen-Driven Somatic Alteration Landscape in Early-Onset Prostate Cancer	http://dx.doi.org/10.1016/j.ccr.2013.01.002
JAKMIP1	Integrative Genomic Analyses Reveal an Androgen-Driven Somatic Alteration Landscape in Early-Onset Prostate Cancer	http://dx.doi.org/10.1016/j.ccr.2013.01.002
JDP2	Integrative Genomic Analyses Reveal an Androgen-Driven Somatic Alteration Landscape in Early-Onset Prostate Cancer	http://dx.doi.org/10.1016/j.ccr.2013.01.002
JOSD1	Integrative Genomic Analyses Reveal an Androgen-Driven Somatic Alteration Landscape in Early-Onset Prostate Cancer	http://dx.doi.org/10.1016/j.ccr.2013.01.002
JUB	Integrative Genomic Analyses Reveal an Androgen-Driven Somatic Alteration Landscape in Early-Onset Prostate Cancer	http://dx.doi.org/10.1016/j.ccr.2013.01.002
KANK2	Integrative Genomic Analyses Reveal an Androgen-Driven Somatic Alteration Landscape in Early-Onset Prostate Cancer	http://dx.doi.org/10.1016/j.ccr.2013.01.002
KARS	Integrative Genomic Analyses Reveal an Androgen-Driven Somatic Alteration Landscape in Early-Onset Prostate Cancer	http://dx.doi.org/10.1016/j.ccr.2013.01.002
KAT2A	Integrative Genomic Analyses Reveal an Androgen-Driven Somatic Alteration Landscape in Early-Onset Prostate Cancer	http://dx.doi.org/10.1016/j.ccr.2013.01.002
KAZ	Integrative Genomic Analyses Reveal an Androgen-Driven Somatic Alteration Landscape in Early-Onset Prostate Cancer	http://dx.doi.org/10.1016/j.ccr.2013.01.002
KBTBD6	Integrative Genomic Analyses Reveal an Androgen-Driven Somatic Alteration Landscape in Early-Onset Prostate Cancer	http://dx.doi.org/10.1016/j.ccr.2013.01.002
KBTBD8	Integrative Genomic Analyses Reveal an Androgen-Driven Somatic Alteration Landscape in Early-Onset Prostate Cancer	http://dx.doi.org/10.1016/j.ccr.2013.01.002
KCNK5	Integrative Genomic Analyses Reveal an Androgen-Driven Somatic Alteration Landscape in Early-Onset Prostate Cancer	http://dx.doi.org/10.1016/j.ccr.2013.01.002
KCNQ4	Integrative Genomic Analyses Reveal an Androgen-Driven Somatic Alteration Landscape in Early-Onset Prostate Cancer	http://dx.doi.org/10.1016/j.ccr.2013.01.002
KCNS3	Integrative Genomic Analyses Reveal an Androgen-Driven Somatic Alteration Landscape in Early-Onset Prostate Cancer	http://dx.doi.org/10.1016/j.ccr.2013.01.002
KCTD15	Integrative Genomic Analyses Reveal an Androgen-Driven Somatic Alteration Landscape in Early-Onset Prostate Cancer	http://dx.doi.org/10.1016/j.ccr.2013.01.002
KCTD6	Integrative Genomic Analyses Reveal an Androgen-Driven Somatic Alteration Landscape in Early-Onset Prostate Cancer	http://dx.doi.org/10.1016/j.ccr.2013.01.002
KDELC1	Integrative Genomic Analyses Reveal an Androgen-Driven Somatic Alteration Landscape in Early-Onset Prostate Cancer	http://dx.doi.org/10.1016/j.ccr.2013.01.002
KDM6A	Integrative Genomic Analyses Reveal an Androgen-Driven Somatic Alteration Landscape in Early-Onset Prostate Cancer	http://dx.doi.org/10.1016/j.ccr.2013.01.002
KHDRBS1	Integrative Genomic Analyses Reveal an Androgen-Driven Somatic Alteration Landscape in Early-Onset Prostate Cancer	http://dx.doi.org/10.1016/j.ccr.2013.01.002
KHDRBS3	Integrative Genomic Analyses Reveal an Androgen-Driven Somatic Alteration Landscape in Early-Onset Prostate Cancer	http://dx.doi.org/10.1016/j.ccr.2013.01.002
KHSRP	Integrative Genomic Analyses Reveal an Androgen-Driven Somatic Alteration Landscape in Early-Onset Prostate Cancer	http://dx.doi.org/10.1016/j.ccr.2013.01.002
KIAA0101	Integrative Genomic Analyses Reveal an Androgen-Driven Somatic Alteration Landscape in Early-Onset Prostate Cancer	http://dx.doi.org/10.1016/j.ccr.2013.01.002
KIAA0114	Integrative Genomic Analyses Reveal an Androgen-Driven Somatic Alteration Landscape in Early-Onset Prostate Cancer	http://dx.doi.org/10.1016/j.ccr.2013.01.002
KIAA0247	Integrative Genomic Analyses Reveal an Androgen-Driven Somatic Alteration Landscape in Early-Onset Prostate Cancer	http://dx.doi.org/10.1016/j.ccr.2013.01.002
KIAA0528	Integrative Genomic Analyses Reveal an Androgen-Driven Somatic Alteration Landscape in Early-Onset Prostate Cancer	http://dx.doi.org/10.1016/j.ccr.2013.01.002
KIAA0564	Integrative Genomic Analyses Reveal an Androgen-Driven Somatic Alteration Landscape in Early-Onset Prostate Cancer	http://dx.doi.org/10.1016/j.ccr.2013.01.002
KIAA0586	Integrative Genomic Analyses Reveal an Androgen-Driven Somatic Alteration Landscape in Early-Onset Prostate Cancer	http://dx.doi.org/10.1016/j.ccr.2013.01.002
KIAA0664	Integrative Genomic Analyses Reveal an Androgen-Driven Somatic Alteration Landscape in Early-Onset Prostate Cancer	http://dx.doi.org/10.1016/j.ccr.2013.01.002
KIAA0753	Integrative Genomic Analyses Reveal an Androgen-Driven Somatic Alteration Landscape in Early-Onset Prostate Cancer	http://dx.doi.org/10.1016/j.ccr.2013.01.002
KIAA0776	Integrative Genomic Analyses Reveal an Androgen-Driven Somatic Alteration Landscape in Early-Onset Prostate Cancer	http://dx.doi.org/10.1016/j.ccr.2013.01.002
KIAA0895	Integrative Genomic Analyses Reveal an Androgen-Driven Somatic Alteration Landscape in Early-Onset Prostate Cancer	http://dx.doi.org/10.1016/j.ccr.2013.01.002
KIAA0895L	Integrative Genomic Analyses Reveal an Androgen-Driven Somatic Alteration Landscape in Early-Onset Prostate Cancer	http://dx.doi.org/10.1016/j.ccr.2013.01.002
KIAA1143	Integrative Genomic Analyses Reveal an Androgen-Driven Somatic Alteration Landscape in Early-Onset Prostate Cancer	http://dx.doi.org/10.1016/j.ccr.2013.01.002
KIAA1147	Integrative Genomic Analyses Reveal an Androgen-Driven Somatic Alteration Landscape in Early-Onset Prostate Cancer	http://dx.doi.org/10.1016/j.ccr.2013.01.002
KIAA1211	Integrative Genomic Analyses Reveal an Androgen-Driven Somatic Alteration Landscape in Early-Onset Prostate Cancer	http://dx.doi.org/10.1016/j.ccr.2013.01.002
KIAA1217	Integrative Genomic Analyses Reveal an Androgen-Driven Somatic Alteration Landscape in Early-Onset Prostate Cancer	http://dx.doi.org/10.1016/j.ccr.2013.01.002
KIAA1467	Integrative Genomic Analyses Reveal an Androgen-Driven Somatic Alteration Landscape in Early-Onset Prostate Cancer	http://dx.doi.org/10.1016/j.ccr.2013.01.002
KIAA1468	Integrative Genomic Analyses Reveal an Androgen-Driven Somatic Alteration Landscape in Early-Onset Prostate Cancer	http://dx.doi.org/10.1016/j.ccr.2013.01.002
KIAA1524	Integrative Genomic Analyses Reveal an Androgen-Driven Somatic Alteration Landscape in Early-Onset Prostate Cancer	http://dx.doi.org/10.1016/j.ccr.2013.01.002
KIAA1549	Integrative Genomic Analyses Reveal an Androgen-Driven Somatic Alteration Landscape in Early-Onset Prostate Cancer	http://dx.doi.org/10.1016/j.ccr.2013.01.002
KIAA1632	Integrative Genomic Analyses Reveal an Androgen-Driven Somatic Alteration Landscape in Early-Onset Prostate Cancer	http://dx.doi.org/10.1016/j.ccr.2013.01.002
KIAA1715	Integrative Genomic Analyses Reveal an Androgen-Driven Somatic Alteration Landscape in Early-Onset Prostate Cancer	http://dx.doi.org/10.1016/j.ccr.2013.01.002
KIAA1731	Integrative Genomic Analyses Reveal an Androgen-Driven Somatic Alteration Landscape in Early-Onset Prostate Cancer	http://dx.doi.org/10.1016/j.ccr.2013.01.002
KIAA1804	Integrative Genomic Analyses Reveal an Androgen-Driven Somatic Alteration Landscape in Early-Onset Prostate Cancer	http://dx.doi.org/10.1016/j.ccr.2013.01.002
KIAA1958	Integrative Genomic Analyses Reveal an Androgen-Driven Somatic Alteration Landscape in Early-Onset Prostate Cancer	http://dx.doi.org/10.1016/j.ccr.2013.01.002
KIF11	Integrative Genomic Analyses Reveal an Androgen-Driven Somatic Alteration Landscape in Early-Onset Prostate Cancer	http://dx.doi.org/10.1016/j.ccr.2013.01.002
KIF14	Integrative Genomic Analyses Reveal an Androgen-Driven Somatic Alteration Landscape in Early-Onset Prostate Cancer	http://dx.doi.org/10.1016/j.ccr.2013.01.002
KIF15	Integrative Genomic Analyses Reveal an Androgen-Driven Somatic Alteration Landscape in Early-Onset Prostate Cancer	http://dx.doi.org/10.1016/j.ccr.2013.01.002
KIF18A	Integrative Genomic Analyses Reveal an Androgen-Driven Somatic Alteration Landscape in Early-Onset Prostate Cancer	http://dx.doi.org/10.1016/j.ccr.2013.01.002
KIF18B	Integrative Genomic Analyses Reveal an Androgen-Driven Somatic Alteration Landscape in Early-Onset Prostate Cancer	http://dx.doi.org/10.1016/j.ccr.2013.01.002
KIF1B	Integrative Genomic Analyses Reveal an Androgen-Driven Somatic Alteration Landscape in Early-Onset Prostate Cancer	http://dx.doi.org/10.1016/j.ccr.2013.01.002
KIF20A	Integrative Genomic Analyses Reveal an Androgen-Driven Somatic Alteration Landscape in Early-Onset Prostate Cancer	http://dx.doi.org/10.1016/j.ccr.2013.01.002
KIF20B	Integrative Genomic Analyses Reveal an Androgen-Driven Somatic Alteration Landscape in Early-Onset Prostate Cancer	http://dx.doi.org/10.1016/j.ccr.2013.01.002
KIF23	Integrative Genomic Analyses Reveal an Androgen-Driven Somatic Alteration Landscape in Early-Onset Prostate Cancer	http://dx.doi.org/10.1016/j.ccr.2013.01.002
KIF2A	Integrative Genomic Analyses Reveal an Androgen-Driven Somatic Alteration Landscape in Early-Onset Prostate Cancer	http://dx.doi.org/10.1016/j.ccr.2013.01.002
KIF2C	Integrative Genomic Analyses Reveal an Androgen-Driven Somatic Alteration Landscape in Early-Onset Prostate Cancer	http://dx.doi.org/10.1016/j.ccr.2013.01.002
KIF9	Integrative Genomic Analyses Reveal an Androgen-Driven Somatic Alteration Landscape in Early-Onset Prostate Cancer	http://dx.doi.org/10.1016/j.ccr.2013.01.002
KIFC1	Integrative Genomic Analyses Reveal an Androgen-Driven Somatic Alteration Landscape in Early-Onset Prostate Cancer	http://dx.doi.org/10.1016/j.ccr.2013.01.002
KISS1R	Integrative Genomic Analyses Reveal an Androgen-Driven Somatic Alteration Landscape in Early-Onset Prostate Cancer	http://dx.doi.org/10.1016/j.ccr.2013.01.002
KITLG	Integrative Genomic Analyses Reveal an Androgen-Driven Somatic Alteration Landscape in Early-Onset Prostate Cancer	http://dx.doi.org/10.1016/j.ccr.2013.01.002
KLF10	Integrative Genomic Analyses Reveal an Androgen-Driven Somatic Alteration Landscape in Early-Onset Prostate Cancer	http://dx.doi.org/10.1016/j.ccr.2013.01.002
KLF11	Integrative Genomic Analyses Reveal an Androgen-Driven Somatic Alteration Landscape in Early-Onset Prostate Cancer	http://dx.doi.org/10.1016/j.ccr.2013.01.002
KLHDC5	Integrative Genomic Analyses Reveal an Androgen-Driven Somatic Alteration Landscape in Early-Onset Prostate Cancer	http://dx.doi.org/10.1016/j.ccr.2013.01.002
KLHL1	Integrative Genomic Analyses Reveal an Androgen-Driven Somatic Alteration Landscape in Early-Onset Prostate Cancer	http://dx.doi.org/10.1016/j.ccr.2013.01.002
KLHL13	Integrative Genomic Analyses Reveal an Androgen-Driven Somatic Alteration Landscape in Early-Onset Prostate Cancer	http://dx.doi.org/10.1016/j.ccr.2013.01.002
KLHL15	Integrative Genomic Analyses Reveal an Androgen-Driven Somatic Alteration Landscape in Early-Onset Prostate Cancer	http://dx.doi.org/10.1016/j.ccr.2013.01.002
KLHL2	Integrative Genomic Analyses Reveal an Androgen-Driven Somatic Alteration Landscape in Early-Onset Prostate Cancer	http://dx.doi.org/10.1016/j.ccr.2013.01.002
KLHL21	Integrative Genomic Analyses Reveal an Androgen-Driven Somatic Alteration Landscape in Early-Onset Prostate Cancer	http://dx.doi.org/10.1016/j.ccr.2013.01.002
KLHL23	Integrative Genomic Analyses Reveal an Androgen-Driven Somatic Alteration Landscape in Early-Onset Prostate Cancer	http://dx.doi.org/10.1016/j.ccr.2013.01.002
KLHL5	Integrative Genomic Analyses Reveal an Androgen-Driven Somatic Alteration Landscape in Early-Onset Prostate Cancer	http://dx.doi.org/10.1016/j.ccr.2013.01.002
KLHL8	Integrative Genomic Analyses Reveal an Androgen-Driven Somatic Alteration Landscape in Early-Onset Prostate Cancer	http://dx.doi.org/10.1016/j.ccr.2013.01.002
KNTC1	Integrative Genomic Analyses Reveal an Androgen-Driven Somatic Alteration Landscape in Early-Onset Prostate Cancer	http://dx.doi.org/10.1016/j.ccr.2013.01.002
KPNA2	Integrative Genomic Analyses Reveal an Androgen-Driven Somatic Alteration Landscape in Early-Onset Prostate Cancer	http://dx.doi.org/10.1016/j.ccr.2013.01.002
KRI1	Integrative Genomic Analyses Reveal an Androgen-Driven Somatic Alteration Landscape in Early-Onset Prostate Cancer	http://dx.doi.org/10.1016/j.ccr.2013.01.002
KRIT1	Integrative Genomic Analyses Reveal an Androgen-Driven Somatic Alteration Landscape in Early-Onset Prostate Cancer	http://dx.doi.org/10.1016/j.ccr.2013.01.002
KRR1	Integrative Genomic Analyses Reveal an Androgen-Driven Somatic Alteration Landscape in Early-Onset Prostate Cancer	http://dx.doi.org/10.1016/j.ccr.2013.01.002
KSR2	Integrative Genomic Analyses Reveal an Androgen-Driven Somatic Alteration Landscape in Early-Onset Prostate Cancer	http://dx.doi.org/10.1016/j.ccr.2013.01.002
KTELC1	Integrative Genomic Analyses Reveal an Androgen-Driven Somatic Alteration Landscape in Early-Onset Prostate Cancer	http://dx.doi.org/10.1016/j.ccr.2013.01.002
L2HGDH	Integrative Genomic Analyses Reveal an Androgen-Driven Somatic Alteration Landscape in Early-Onset Prostate Cancer	http://dx.doi.org/10.1016/j.ccr.2013.01.002
LAP3	Integrative Genomic Analyses Reveal an Androgen-Driven Somatic Alteration Landscape in Early-Onset Prostate Cancer	http://dx.doi.org/10.1016/j.ccr.2013.01.002
LAPTM4B	Integrative Genomic Analyses Reveal an Androgen-Driven Somatic Alteration Landscape in Early-Onset Prostate Cancer	http://dx.doi.org/10.1016/j.ccr.2013.01.002
LARP1	Integrative Genomic Analyses Reveal an Androgen-Driven Somatic Alteration Landscape in Early-Onset Prostate Cancer	http://dx.doi.org/10.1016/j.ccr.2013.01.002
LARS	Integrative Genomic Analyses Reveal an Androgen-Driven Somatic Alteration Landscape in Early-Onset Prostate Cancer	http://dx.doi.org/10.1016/j.ccr.2013.01.002
LARS2	Integrative Genomic Analyses Reveal an Androgen-Driven Somatic Alteration Landscape in Early-Onset Prostate Cancer	http://dx.doi.org/10.1016/j.ccr.2013.01.002
LAS1L	Integrative Genomic Analyses Reveal an Androgen-Driven Somatic Alteration Landscape in Early-Onset Prostate Cancer	http://dx.doi.org/10.1016/j.ccr.2013.01.002
LBR	Integrative Genomic Analyses Reveal an Androgen-Driven Somatic Alteration Landscape in Early-Onset Prostate Cancer	http://dx.doi.org/10.1016/j.ccr.2013.01.002
LCMT2	Integrative Genomic Analyses Reveal an Androgen-Driven Somatic Alteration Landscape in Early-Onset Prostate Cancer	http://dx.doi.org/10.1016/j.ccr.2013.01.002
LDOC1	Integrative Genomic Analyses Reveal an Androgen-Driven Somatic Alteration Landscape in Early-Onset Prostate Cancer	http://dx.doi.org/10.1016/j.ccr.2013.01.002
LDOC1L	Integrative Genomic Analyses Reveal an Androgen-Driven Somatic Alteration Landscape in Early-Onset Prostate Cancer	http://dx.doi.org/10.1016/j.ccr.2013.01.002
LEF1	Integrative Genomic Analyses Reveal an Androgen-Driven Somatic Alteration Landscape in Early-Onset Prostate Cancer	http://dx.doi.org/10.1016/j.ccr.2013.01.002
LEPROTL1	Integrative Genomic Analyses Reveal an Androgen-Driven Somatic Alteration Landscape in Early-Onset Prostate Cancer	http://dx.doi.org/10.1016/j.ccr.2013.01.002
LETMD1	Integrative Genomic Analyses Reveal an Androgen-Driven Somatic Alteration Landscape in Early-Onset Prostate Cancer	http://dx.doi.org/10.1016/j.ccr.2013.01.002
LGALS8	Integrative Genomic Analyses Reveal an Androgen-Driven Somatic Alteration Landscape in Early-Onset Prostate Cancer	http://dx.doi.org/10.1016/j.ccr.2013.01.002
LGTN	Integrative Genomic Analyses Reveal an Androgen-Driven Somatic Alteration Landscape in Early-Onset Prostate Cancer	http://dx.doi.org/10.1016/j.ccr.2013.01.002
LHX2	Integrative Genomic Analyses Reveal an Androgen-Driven Somatic Alteration Landscape in Early-Onset Prostate Cancer	http://dx.doi.org/10.1016/j.ccr.2013.01.002
LIAS	Integrative Genomic Analyses Reveal an Androgen-Driven Somatic Alteration Landscape in Early-Onset Prostate Cancer	http://dx.doi.org/10.1016/j.ccr.2013.01.002
LIG1	Integrative Genomic Analyses Reveal an Androgen-Driven Somatic Alteration Landscape in Early-Onset Prostate Cancer	http://dx.doi.org/10.1016/j.ccr.2013.01.002
LIMA1	Integrative Genomic Analyses Reveal an Androgen-Driven Somatic Alteration Landscape in Early-Onset Prostate Cancer	http://dx.doi.org/10.1016/j.ccr.2013.01.002
LIN7A	Integrative Genomic Analyses Reveal an Androgen-Driven Somatic Alteration Landscape in Early-Onset Prostate Cancer	http://dx.doi.org/10.1016/j.ccr.2013.01.002
LIN9	Integrative Genomic Analyses Reveal an Androgen-Driven Somatic Alteration Landscape in Early-Onset Prostate Cancer	http://dx.doi.org/10.1016/j.ccr.2013.01.002
LMAN2L	Integrative Genomic Analyses Reveal an Androgen-Driven Somatic Alteration Landscape in Early-Onset Prostate Cancer	http://dx.doi.org/10.1016/j.ccr.2013.01.002
LMNB1	Integrative Genomic Analyses Reveal an Androgen-Driven Somatic Alteration Landscape in Early-Onset Prostate Cancer	http://dx.doi.org/10.1016/j.ccr.2013.01.002
LMNB2	Integrative Genomic Analyses Reveal an Androgen-Driven Somatic Alteration Landscape in Early-Onset Prostate Cancer	http://dx.doi.org/10.1016/j.ccr.2013.01.002
LMO4	Integrative Genomic Analyses Reveal an Androgen-Driven Somatic Alteration Landscape in Early-Onset Prostate Cancer	http://dx.doi.org/10.1016/j.ccr.2013.01.002
LNP1	Integrative Genomic Analyses Reveal an Androgen-Driven Somatic Alteration Landscape in Early-Onset Prostate Cancer	http://dx.doi.org/10.1016/j.ccr.2013.01.002
LNPEP	Integrative Genomic Analyses Reveal an Androgen-Driven Somatic Alteration Landscape in Early-Onset Prostate Cancer	http://dx.doi.org/10.1016/j.ccr.2013.01.002
LNX2	Integrative Genomic Analyses Reveal an Androgen-Driven Somatic Alteration Landscape in Early-Onset Prostate Cancer	http://dx.doi.org/10.1016/j.ccr.2013.01.002
LOC100127891	Integrative Genomic Analyses Reveal an Androgen-Driven Somatic Alteration Landscape in Early-Onset Prostate Cancer	http://dx.doi.org/10.1016/j.ccr.2013.01.002
LOC100127980	Integrative Genomic Analyses Reveal an Androgen-Driven Somatic Alteration Landscape in Early-Onset Prostate Cancer	http://dx.doi.org/10.1016/j.ccr.2013.01.002
LOC100128191	Integrative Genomic Analyses Reveal an Androgen-Driven Somatic Alteration Landscape in Early-Onset Prostate Cancer	http://dx.doi.org/10.1016/j.ccr.2013.01.002
LOC100128361	Integrative Genomic Analyses Reveal an Androgen-Driven Somatic Alteration Landscape in Early-Onset Prostate Cancer	http://dx.doi.org/10.1016/j.ccr.2013.01.002
LOC100128822	Integrative Genomic Analyses Reveal an Androgen-Driven Somatic Alteration Landscape in Early-Onset Prostate Cancer	http://dx.doi.org/10.1016/j.ccr.2013.01.002
LOC100129034	Integrative Genomic Analyses Reveal an Androgen-Driven Somatic Alteration Landscape in Early-Onset Prostate Cancer	http://dx.doi.org/10.1016/j.ccr.2013.01.002
LOC100129104	Integrative Genomic Analyses Reveal an Androgen-Driven Somatic Alteration Landscape in Early-Onset Prostate Cancer	http://dx.doi.org/10.1016/j.ccr.2013.01.002
LOC100129550	Integrative Genomic Analyses Reveal an Androgen-Driven Somatic Alteration Landscape in Early-Onset Prostate Cancer	http://dx.doi.org/10.1016/j.ccr.2013.01.002
LOC100130097	Integrative Genomic Analyses Reveal an Androgen-Driven Somatic Alteration Landscape in Early-Onset Prostate Cancer	http://dx.doi.org/10.1016/j.ccr.2013.01.002
LOC100130219	Integrative Genomic Analyses Reveal an Androgen-Driven Somatic Alteration Landscape in Early-Onset Prostate Cancer	http://dx.doi.org/10.1016/j.ccr.2013.01.002
LOC100130855	Integrative Genomic Analyses Reveal an Androgen-Driven Somatic Alteration Landscape in Early-Onset Prostate Cancer	http://dx.doi.org/10.1016/j.ccr.2013.01.002
LOC100131262	Integrative Genomic Analyses Reveal an Androgen-Driven Somatic Alteration Landscape in Early-Onset Prostate Cancer	http://dx.doi.org/10.1016/j.ccr.2013.01.002
LOC100132169	Integrative Genomic Analyses Reveal an Androgen-Driven Somatic Alteration Landscape in Early-Onset Prostate Cancer	http://dx.doi.org/10.1016/j.ccr.2013.01.002
LOC100132733	Integrative Genomic Analyses Reveal an Androgen-Driven Somatic Alteration Landscape in Early-Onset Prostate Cancer	http://dx.doi.org/10.1016/j.ccr.2013.01.002
LOC100132884	Integrative Genomic Analyses Reveal an Androgen-Driven Somatic Alteration Landscape in Early-Onset Prostate Cancer	http://dx.doi.org/10.1016/j.ccr.2013.01.002
LOC100132999	Integrative Genomic Analyses Reveal an Androgen-Driven Somatic Alteration Landscape in Early-Onset Prostate Cancer	http://dx.doi.org/10.1016/j.ccr.2013.01.002
LOC100134018	Integrative Genomic Analyses Reveal an Androgen-Driven Somatic Alteration Landscape in Early-Onset Prostate Cancer	http://dx.doi.org/10.1016/j.ccr.2013.01.002
LOC100272216	Integrative Genomic Analyses Reveal an Androgen-Driven Somatic Alteration Landscape in Early-Onset Prostate Cancer	http://dx.doi.org/10.1016/j.ccr.2013.01.002
LOC100287482	Integrative Genomic Analyses Reveal an Androgen-Driven Somatic Alteration Landscape in Early-Onset Prostate Cancer	http://dx.doi.org/10.1016/j.ccr.2013.01.002
LOC100287525	Integrative Genomic Analyses Reveal an Androgen-Driven Somatic Alteration Landscape in Early-Onset Prostate Cancer	http://dx.doi.org/10.1016/j.ccr.2013.01.002
LOC100287696	Integrative Genomic Analyses Reveal an Androgen-Driven Somatic Alteration Landscape in Early-Onset Prostate Cancer	http://dx.doi.org/10.1016/j.ccr.2013.01.002
LOC100287896	Integrative Genomic Analyses Reveal an Androgen-Driven Somatic Alteration Landscape in Early-Onset Prostate Cancer	http://dx.doi.org/10.1016/j.ccr.2013.01.002
LOC100288442	Integrative Genomic Analyses Reveal an Androgen-Driven Somatic Alteration Landscape in Early-Onset Prostate Cancer	http://dx.doi.org/10.1016/j.ccr.2013.01.002
LOC100288507	Integrative Genomic Analyses Reveal an Androgen-Driven Somatic Alteration Landscape in Early-Onset Prostate Cancer	http://dx.doi.org/10.1016/j.ccr.2013.01.002
LOC100288693	Integrative Genomic Analyses Reveal an Androgen-Driven Somatic Alteration Landscape in Early-Onset Prostate Cancer	http://dx.doi.org/10.1016/j.ccr.2013.01.002
LOC100289026	Integrative Genomic Analyses Reveal an Androgen-Driven Somatic Alteration Landscape in Early-Onset Prostate Cancer	http://dx.doi.org/10.1016/j.ccr.2013.01.002
LOC100289373	Integrative Genomic Analyses Reveal an Androgen-Driven Somatic Alteration Landscape in Early-Onset Prostate Cancer	http://dx.doi.org/10.1016/j.ccr.2013.01.002
LOC100289410	Integrative Genomic Analyses Reveal an Androgen-Driven Somatic Alteration Landscape in Early-Onset Prostate Cancer	http://dx.doi.org/10.1016/j.ccr.2013.01.002
LOC100289612	Integrative Genomic Analyses Reveal an Androgen-Driven Somatic Alteration Landscape in Early-Onset Prostate Cancer	http://dx.doi.org/10.1016/j.ccr.2013.01.002
LOC100292463	Integrative Genomic Analyses Reveal an Androgen-Driven Somatic Alteration Landscape in Early-Onset Prostate Cancer	http://dx.doi.org/10.1016/j.ccr.2013.01.002
LOC100292841	Integrative Genomic Analyses Reveal an Androgen-Driven Somatic Alteration Landscape in Early-Onset Prostate Cancer	http://dx.doi.org/10.1016/j.ccr.2013.01.002
LOC100292909	Integrative Genomic Analyses Reveal an Androgen-Driven Somatic Alteration Landscape in Early-Onset Prostate Cancer	http://dx.doi.org/10.1016/j.ccr.2013.01.002
LOC100294335	Integrative Genomic Analyses Reveal an Androgen-Driven Somatic Alteration Landscape in Early-Onset Prostate Cancer	http://dx.doi.org/10.1016/j.ccr.2013.01.002
LOC100303728	Integrative Genomic Analyses Reveal an Androgen-Driven Somatic Alteration Landscape in Early-Onset Prostate Cancer	http://dx.doi.org/10.1016/j.ccr.2013.01.002
LOC147727	Integrative Genomic Analyses Reveal an Androgen-Driven Somatic Alteration Landscape in Early-Onset Prostate Cancer	http://dx.doi.org/10.1016/j.ccr.2013.01.002
LOC148189	Integrative Genomic Analyses Reveal an Androgen-Driven Somatic Alteration Landscape in Early-Onset Prostate Cancer	http://dx.doi.org/10.1016/j.ccr.2013.01.002
LOC151162	Integrative Genomic Analyses Reveal an Androgen-Driven Somatic Alteration Landscape in Early-Onset Prostate Cancer	http://dx.doi.org/10.1016/j.ccr.2013.01.002
LOC202181	Integrative Genomic Analyses Reveal an Androgen-Driven Somatic Alteration Landscape in Early-Onset Prostate Cancer	http://dx.doi.org/10.1016/j.ccr.2013.01.002
LOC202781	Integrative Genomic Analyses Reveal an Androgen-Driven Somatic Alteration Landscape in Early-Onset Prostate Cancer	http://dx.doi.org/10.1016/j.ccr.2013.01.002
LOC203274	Integrative Genomic Analyses Reveal an Androgen-Driven Somatic Alteration Landscape in Early-Onset Prostate Cancer	http://dx.doi.org/10.1016/j.ccr.2013.01.002
LOC220930	Integrative Genomic Analyses Reveal an Androgen-Driven Somatic Alteration Landscape in Early-Onset Prostate Cancer	http://dx.doi.org/10.1016/j.ccr.2013.01.002
LOC257396	Integrative Genomic Analyses Reveal an Androgen-Driven Somatic Alteration Landscape in Early-Onset Prostate Cancer	http://dx.doi.org/10.1016/j.ccr.2013.01.002
LOC25845	Integrative Genomic Analyses Reveal an Androgen-Driven Somatic Alteration Landscape in Early-Onset Prostate Cancer	http://dx.doi.org/10.1016/j.ccr.2013.01.002
LOC283278	Integrative Genomic Analyses Reveal an Androgen-Driven Somatic Alteration Landscape in Early-Onset Prostate Cancer	http://dx.doi.org/10.1016/j.ccr.2013.01.002
LOC283508	Integrative Genomic Analyses Reveal an Androgen-Driven Somatic Alteration Landscape in Early-Onset Prostate Cancer	http://dx.doi.org/10.1016/j.ccr.2013.01.002
LOC284232	Integrative Genomic Analyses Reveal an Androgen-Driven Somatic Alteration Landscape in Early-Onset Prostate Cancer	http://dx.doi.org/10.1016/j.ccr.2013.01.002
LOC284757	Integrative Genomic Analyses Reveal an Androgen-Driven Somatic Alteration Landscape in Early-Onset Prostate Cancer	http://dx.doi.org/10.1016/j.ccr.2013.01.002
LOC284900	Integrative Genomic Analyses Reveal an Androgen-Driven Somatic Alteration Landscape in Early-Onset Prostate Cancer	http://dx.doi.org/10.1016/j.ccr.2013.01.002
LOC284926	Integrative Genomic Analyses Reveal an Androgen-Driven Somatic Alteration Landscape in Early-Onset Prostate Cancer	http://dx.doi.org/10.1016/j.ccr.2013.01.002
LOC284952	Integrative Genomic Analyses Reveal an Androgen-Driven Somatic Alteration Landscape in Early-Onset Prostate Cancer	http://dx.doi.org/10.1016/j.ccr.2013.01.002
LOC285178	Integrative Genomic Analyses Reveal an Androgen-Driven Somatic Alteration Landscape in Early-Onset Prostate Cancer	http://dx.doi.org/10.1016/j.ccr.2013.01.002
LOC286052	Integrative Genomic Analyses Reveal an Androgen-Driven Somatic Alteration Landscape in Early-Onset Prostate Cancer	http://dx.doi.org/10.1016/j.ccr.2013.01.002
LOC286189	Integrative Genomic Analyses Reveal an Androgen-Driven Somatic Alteration Landscape in Early-Onset Prostate Cancer	http://dx.doi.org/10.1016/j.ccr.2013.01.002
LOC286434	Integrative Genomic Analyses Reveal an Androgen-Driven Somatic Alteration Landscape in Early-Onset Prostate Cancer	http://dx.doi.org/10.1016/j.ccr.2013.01.002
LOC339047	Integrative Genomic Analyses Reveal an Androgen-Driven Somatic Alteration Landscape in Early-Onset Prostate Cancer	http://dx.doi.org/10.1016/j.ccr.2013.01.002
LOC339290	Integrative Genomic Analyses Reveal an Androgen-Driven Somatic Alteration Landscape in Early-Onset Prostate Cancer	http://dx.doi.org/10.1016/j.ccr.2013.01.002
LOC375010	Integrative Genomic Analyses Reveal an Androgen-Driven Somatic Alteration Landscape in Early-Onset Prostate Cancer	http://dx.doi.org/10.1016/j.ccr.2013.01.002
LOC389831	Integrative Genomic Analyses Reveal an Androgen-Driven Somatic Alteration Landscape in Early-Onset Prostate Cancer	http://dx.doi.org/10.1016/j.ccr.2013.01.002
LOC389834	Integrative Genomic Analyses Reveal an Androgen-Driven Somatic Alteration Landscape in Early-Onset Prostate Cancer	http://dx.doi.org/10.1016/j.ccr.2013.01.002
LOC400657	Integrative Genomic Analyses Reveal an Androgen-Driven Somatic Alteration Landscape in Early-Onset Prostate Cancer	http://dx.doi.org/10.1016/j.ccr.2013.01.002
LOC401431	Integrative Genomic Analyses Reveal an Androgen-Driven Somatic Alteration Landscape in Early-Onset Prostate Cancer	http://dx.doi.org/10.1016/j.ccr.2013.01.002
LOC401588	Integrative Genomic Analyses Reveal an Androgen-Driven Somatic Alteration Landscape in Early-Onset Prostate Cancer	http://dx.doi.org/10.1016/j.ccr.2013.01.002
LOC441259	Integrative Genomic Analyses Reveal an Androgen-Driven Somatic Alteration Landscape in Early-Onset Prostate Cancer	http://dx.doi.org/10.1016/j.ccr.2013.01.002
LOC441454	Integrative Genomic Analyses Reveal an Androgen-Driven Somatic Alteration Landscape in Early-Onset Prostate Cancer	http://dx.doi.org/10.1016/j.ccr.2013.01.002
LOC442075	Integrative Genomic Analyses Reveal an Androgen-Driven Somatic Alteration Landscape in Early-Onset Prostate Cancer	http://dx.doi.org/10.1016/j.ccr.2013.01.002
LOC642852	Integrative Genomic Analyses Reveal an Androgen-Driven Somatic Alteration Landscape in Early-Onset Prostate Cancer	http://dx.doi.org/10.1016/j.ccr.2013.01.002
LOC643837	Integrative Genomic Analyses Reveal an Androgen-Driven Somatic Alteration Landscape in Early-Onset Prostate Cancer	http://dx.doi.org/10.1016/j.ccr.2013.01.002
LOC643988	Integrative Genomic Analyses Reveal an Androgen-Driven Somatic Alteration Landscape in Early-Onset Prostate Cancer	http://dx.doi.org/10.1016/j.ccr.2013.01.002
LOC644037	Integrative Genomic Analyses Reveal an Androgen-Driven Somatic Alteration Landscape in Early-Onset Prostate Cancer	http://dx.doi.org/10.1016/j.ccr.2013.01.002
LOC644339	Integrative Genomic Analyses Reveal an Androgen-Driven Somatic Alteration Landscape in Early-Onset Prostate Cancer	http://dx.doi.org/10.1016/j.ccr.2013.01.002
LOC644613	Integrative Genomic Analyses Reveal an Androgen-Driven Somatic Alteration Landscape in Early-Onset Prostate Cancer	http://dx.doi.org/10.1016/j.ccr.2013.01.002
LOC645166	Integrative Genomic Analyses Reveal an Androgen-Driven Somatic Alteration Landscape in Early-Onset Prostate Cancer	http://dx.doi.org/10.1016/j.ccr.2013.01.002
LOC645249	Integrative Genomic Analyses Reveal an Androgen-Driven Somatic Alteration Landscape in Early-Onset Prostate Cancer	http://dx.doi.org/10.1016/j.ccr.2013.01.002
LOC646778	Integrative Genomic Analyses Reveal an Androgen-Driven Somatic Alteration Landscape in Early-Onset Prostate Cancer	http://dx.doi.org/10.1016/j.ccr.2013.01.002
LOC646903	Integrative Genomic Analyses Reveal an Androgen-Driven Somatic Alteration Landscape in Early-Onset Prostate Cancer	http://dx.doi.org/10.1016/j.ccr.2013.01.002
LOC649305	Integrative Genomic Analyses Reveal an Androgen-Driven Somatic Alteration Landscape in Early-Onset Prostate Cancer	http://dx.doi.org/10.1016/j.ccr.2013.01.002
LOC654342	Integrative Genomic Analyses Reveal an Androgen-Driven Somatic Alteration Landscape in Early-Onset Prostate Cancer	http://dx.doi.org/10.1016/j.ccr.2013.01.002
LOC727820	Integrative Genomic Analyses Reveal an Androgen-Driven Somatic Alteration Landscape in Early-Onset Prostate Cancer	http://dx.doi.org/10.1016/j.ccr.2013.01.002
LOC727967	Integrative Genomic Analyses Reveal an Androgen-Driven Somatic Alteration Landscape in Early-Onset Prostate Cancer	http://dx.doi.org/10.1016/j.ccr.2013.01.002
LOC728026	Integrative Genomic Analyses Reveal an Androgen-Driven Somatic Alteration Landscape in Early-Onset Prostate Cancer	http://dx.doi.org/10.1016/j.ccr.2013.01.002
LOC728115	Integrative Genomic Analyses Reveal an Androgen-Driven Somatic Alteration Landscape in Early-Onset Prostate Cancer	http://dx.doi.org/10.1016/j.ccr.2013.01.002
LOC728342	Integrative Genomic Analyses Reveal an Androgen-Driven Somatic Alteration Landscape in Early-Onset Prostate Cancer	http://dx.doi.org/10.1016/j.ccr.2013.01.002
LOC728431	Integrative Genomic Analyses Reveal an Androgen-Driven Somatic Alteration Landscape in Early-Onset Prostate Cancer	http://dx.doi.org/10.1016/j.ccr.2013.01.002
LOC728554	Integrative Genomic Analyses Reveal an Androgen-Driven Somatic Alteration Landscape in Early-Onset Prostate Cancer	http://dx.doi.org/10.1016/j.ccr.2013.01.002
LOC728643	Integrative Genomic Analyses Reveal an Androgen-Driven Somatic Alteration Landscape in Early-Onset Prostate Cancer	http://dx.doi.org/10.1016/j.ccr.2013.01.002
LOC729680	Integrative Genomic Analyses Reveal an Androgen-Driven Somatic Alteration Landscape in Early-Onset Prostate Cancer	http://dx.doi.org/10.1016/j.ccr.2013.01.002
LOC730101	Integrative Genomic Analyses Reveal an Androgen-Driven Somatic Alteration Landscape in Early-Onset Prostate Cancer	http://dx.doi.org/10.1016/j.ccr.2013.01.002
LOC730631	Integrative Genomic Analyses Reveal an Androgen-Driven Somatic Alteration Landscape in Early-Onset Prostate Cancer	http://dx.doi.org/10.1016/j.ccr.2013.01.002
LOC731602	Integrative Genomic Analyses Reveal an Androgen-Driven Somatic Alteration Landscape in Early-Onset Prostate Cancer	http://dx.doi.org/10.1016/j.ccr.2013.01.002
LOC732160	Integrative Genomic Analyses Reveal an Androgen-Driven Somatic Alteration Landscape in Early-Onset Prostate Cancer	http://dx.doi.org/10.1016/j.ccr.2013.01.002
LONP1	Integrative Genomic Analyses Reveal an Androgen-Driven Somatic Alteration Landscape in Early-Onset Prostate Cancer	http://dx.doi.org/10.1016/j.ccr.2013.01.002
LONRF2	Integrative Genomic Analyses Reveal an Androgen-Driven Somatic Alteration Landscape in Early-Onset Prostate Cancer	http://dx.doi.org/10.1016/j.ccr.2013.01.002
LOXL1	Integrative Genomic Analyses Reveal an Androgen-Driven Somatic Alteration Landscape in Early-Onset Prostate Cancer	http://dx.doi.org/10.1016/j.ccr.2013.01.002
LPCAT1	Integrative Genomic Analyses Reveal an Androgen-Driven Somatic Alteration Landscape in Early-Onset Prostate Cancer	http://dx.doi.org/10.1016/j.ccr.2013.01.002
LPCAT3	Integrative Genomic Analyses Reveal an Androgen-Driven Somatic Alteration Landscape in Early-Onset Prostate Cancer	http://dx.doi.org/10.1016/j.ccr.2013.01.002
LPHN1	Integrative Genomic Analyses Reveal an Androgen-Driven Somatic Alteration Landscape in Early-Onset Prostate Cancer	http://dx.doi.org/10.1016/j.ccr.2013.01.002
LPPR1	Integrative Genomic Analyses Reveal an Androgen-Driven Somatic Alteration Landscape in Early-Onset Prostate Cancer	http://dx.doi.org/10.1016/j.ccr.2013.01.002
LRBA	Integrative Genomic Analyses Reveal an Androgen-Driven Somatic Alteration Landscape in Early-Onset Prostate Cancer	http://dx.doi.org/10.1016/j.ccr.2013.01.002
LRDD	Integrative Genomic Analyses Reveal an Androgen-Driven Somatic Alteration Landscape in Early-Onset Prostate Cancer	http://dx.doi.org/10.1016/j.ccr.2013.01.002
LRIG3	Integrative Genomic Analyses Reveal an Androgen-Driven Somatic Alteration Landscape in Early-Onset Prostate Cancer	http://dx.doi.org/10.1016/j.ccr.2013.01.002
LRP11	Integrative Genomic Analyses Reveal an Androgen-Driven Somatic Alteration Landscape in Early-Onset Prostate Cancer	http://dx.doi.org/10.1016/j.ccr.2013.01.002
LRP8	Integrative Genomic Analyses Reveal an Androgen-Driven Somatic Alteration Landscape in Early-Onset Prostate Cancer	http://dx.doi.org/10.1016/j.ccr.2013.01.002
LRPAP1	Integrative Genomic Analyses Reveal an Androgen-Driven Somatic Alteration Landscape in Early-Onset Prostate Cancer	http://dx.doi.org/10.1016/j.ccr.2013.01.002
LRPPRC	Integrative Genomic Analyses Reveal an Androgen-Driven Somatic Alteration Landscape in Early-Onset Prostate Cancer	http://dx.doi.org/10.1016/j.ccr.2013.01.002
LRRC14	Integrative Genomic Analyses Reveal an Androgen-Driven Somatic Alteration Landscape in Early-Onset Prostate Cancer	http://dx.doi.org/10.1016/j.ccr.2013.01.002
LRRC20	Integrative Genomic Analyses Reveal an Androgen-Driven Somatic Alteration Landscape in Early-Onset Prostate Cancer	http://dx.doi.org/10.1016/j.ccr.2013.01.002
LRRC40	Integrative Genomic Analyses Reveal an Androgen-Driven Somatic Alteration Landscape in Early-Onset Prostate Cancer	http://dx.doi.org/10.1016/j.ccr.2013.01.002
LRRC42	Integrative Genomic Analyses Reveal an Androgen-Driven Somatic Alteration Landscape in Early-Onset Prostate Cancer	http://dx.doi.org/10.1016/j.ccr.2013.01.002
LRRC49	Integrative Genomic Analyses Reveal an Androgen-Driven Somatic Alteration Landscape in Early-Onset Prostate Cancer	http://dx.doi.org/10.1016/j.ccr.2013.01.002
LRRC58	Integrative Genomic Analyses Reveal an Androgen-Driven Somatic Alteration Landscape in Early-Onset Prostate Cancer	http://dx.doi.org/10.1016/j.ccr.2013.01.002
LRRC8D	Integrative Genomic Analyses Reveal an Androgen-Driven Somatic Alteration Landscape in Early-Onset Prostate Cancer	http://dx.doi.org/10.1016/j.ccr.2013.01.002
LRRCC1	Integrative Genomic Analyses Reveal an Androgen-Driven Somatic Alteration Landscape in Early-Onset Prostate Cancer	http://dx.doi.org/10.1016/j.ccr.2013.01.002
LRRN1	Integrative Genomic Analyses Reveal an Androgen-Driven Somatic Alteration Landscape in Early-Onset Prostate Cancer	http://dx.doi.org/10.1016/j.ccr.2013.01.002
LSM2	Integrative Genomic Analyses Reveal an Androgen-Driven Somatic Alteration Landscape in Early-Onset Prostate Cancer	http://dx.doi.org/10.1016/j.ccr.2013.01.002
LSM4	Integrative Genomic Analyses Reveal an Androgen-Driven Somatic Alteration Landscape in Early-Onset Prostate Cancer	http://dx.doi.org/10.1016/j.ccr.2013.01.002
LSM5	Integrative Genomic Analyses Reveal an Androgen-Driven Somatic Alteration Landscape in Early-Onset Prostate Cancer	http://dx.doi.org/10.1016/j.ccr.2013.01.002
LSM7	Integrative Genomic Analyses Reveal an Androgen-Driven Somatic Alteration Landscape in Early-Onset Prostate Cancer	http://dx.doi.org/10.1016/j.ccr.2013.01.002
LSR	Integrative Genomic Analyses Reveal an Androgen-Driven Somatic Alteration Landscape in Early-Onset Prostate Cancer	http://dx.doi.org/10.1016/j.ccr.2013.01.002
LTA4H	Integrative Genomic Analyses Reveal an Androgen-Driven Somatic Alteration Landscape in Early-Onset Prostate Cancer	http://dx.doi.org/10.1016/j.ccr.2013.01.002
LUC7L3	Integrative Genomic Analyses Reveal an Androgen-Driven Somatic Alteration Landscape in Early-Onset Prostate Cancer	http://dx.doi.org/10.1016/j.ccr.2013.01.002
LUZP2	Integrative Genomic Analyses Reveal an Androgen-Driven Somatic Alteration Landscape in Early-Onset Prostate Cancer	http://dx.doi.org/10.1016/j.ccr.2013.01.002
LYAR	Integrative Genomic Analyses Reveal an Androgen-Driven Somatic Alteration Landscape in Early-Onset Prostate Cancer	http://dx.doi.org/10.1016/j.ccr.2013.01.002
LYN	Integrative Genomic Analyses Reveal an Androgen-Driven Somatic Alteration Landscape in Early-Onset Prostate Cancer	http://dx.doi.org/10.1016/j.ccr.2013.01.002
LYPLA1	Integrative Genomic Analyses Reveal an Androgen-Driven Somatic Alteration Landscape in Early-Onset Prostate Cancer	http://dx.doi.org/10.1016/j.ccr.2013.01.002
LYRM1	Integrative Genomic Analyses Reveal an Androgen-Driven Somatic Alteration Landscape in Early-Onset Prostate Cancer	http://dx.doi.org/10.1016/j.ccr.2013.01.002
LYRM4	Integrative Genomic Analyses Reveal an Androgen-Driven Somatic Alteration Landscape in Early-Onset Prostate Cancer	http://dx.doi.org/10.1016/j.ccr.2013.01.002
LYRM7	Integrative Genomic Analyses Reveal an Androgen-Driven Somatic Alteration Landscape in Early-Onset Prostate Cancer	http://dx.doi.org/10.1016/j.ccr.2013.01.002
LYSMD2	Integrative Genomic Analyses Reveal an Androgen-Driven Somatic Alteration Landscape in Early-Onset Prostate Cancer	http://dx.doi.org/10.1016/j.ccr.2013.01.002
LYST	Integrative Genomic Analyses Reveal an Androgen-Driven Somatic Alteration Landscape in Early-Onset Prostate Cancer	http://dx.doi.org/10.1016/j.ccr.2013.01.002
M6PR	Integrative Genomic Analyses Reveal an Androgen-Driven Somatic Alteration Landscape in Early-Onset Prostate Cancer	http://dx.doi.org/10.1016/j.ccr.2013.01.002
MACF1	Integrative Genomic Analyses Reveal an Androgen-Driven Somatic Alteration Landscape in Early-Onset Prostate Cancer	http://dx.doi.org/10.1016/j.ccr.2013.01.002
MAD2L1	Integrative Genomic Analyses Reveal an Androgen-Driven Somatic Alteration Landscape in Early-Onset Prostate Cancer	http://dx.doi.org/10.1016/j.ccr.2013.01.002
MAFB	Integrative Genomic Analyses Reveal an Androgen-Driven Somatic Alteration Landscape in Early-Onset Prostate Cancer	http://dx.doi.org/10.1016/j.ccr.2013.01.002
MAGI1	Integrative Genomic Analyses Reveal an Androgen-Driven Somatic Alteration Landscape in Early-Onset Prostate Cancer	http://dx.doi.org/10.1016/j.ccr.2013.01.002
MAGI3	Integrative Genomic Analyses Reveal an Androgen-Driven Somatic Alteration Landscape in Early-Onset Prostate Cancer	http://dx.doi.org/10.1016/j.ccr.2013.01.002
MAGOH	Integrative Genomic Analyses Reveal an Androgen-Driven Somatic Alteration Landscape in Early-Onset Prostate Cancer	http://dx.doi.org/10.1016/j.ccr.2013.01.002
MAGOHB	Integrative Genomic Analyses Reveal an Androgen-Driven Somatic Alteration Landscape in Early-Onset Prostate Cancer	http://dx.doi.org/10.1016/j.ccr.2013.01.002
MAK16	Integrative Genomic Analyses Reveal an Androgen-Driven Somatic Alteration Landscape in Early-Onset Prostate Cancer	http://dx.doi.org/10.1016/j.ccr.2013.01.002
MAL2	Integrative Genomic Analyses Reveal an Androgen-Driven Somatic Alteration Landscape in Early-Onset Prostate Cancer	http://dx.doi.org/10.1016/j.ccr.2013.01.002
MALL	Integrative Genomic Analyses Reveal an Androgen-Driven Somatic Alteration Landscape in Early-Onset Prostate Cancer	http://dx.doi.org/10.1016/j.ccr.2013.01.002
MAML3	Integrative Genomic Analyses Reveal an Androgen-Driven Somatic Alteration Landscape in Early-Onset Prostate Cancer	http://dx.doi.org/10.1016/j.ccr.2013.01.002
MAN1C1	Integrative Genomic Analyses Reveal an Androgen-Driven Somatic Alteration Landscape in Early-Onset Prostate Cancer	http://dx.doi.org/10.1016/j.ccr.2013.01.002
MAN2A1	Integrative Genomic Analyses Reveal an Androgen-Driven Somatic Alteration Landscape in Early-Onset Prostate Cancer	http://dx.doi.org/10.1016/j.ccr.2013.01.002
MAN2A2	Integrative Genomic Analyses Reveal an Androgen-Driven Somatic Alteration Landscape in Early-Onset Prostate Cancer	http://dx.doi.org/10.1016/j.ccr.2013.01.002
MANBA	Integrative Genomic Analyses Reveal an Androgen-Driven Somatic Alteration Landscape in Early-Onset Prostate Cancer	http://dx.doi.org/10.1016/j.ccr.2013.01.002
MANEA	Integrative Genomic Analyses Reveal an Androgen-Driven Somatic Alteration Landscape in Early-Onset Prostate Cancer	http://dx.doi.org/10.1016/j.ccr.2013.01.002
MANEAL	Integrative Genomic Analyses Reveal an Androgen-Driven Somatic Alteration Landscape in Early-Onset Prostate Cancer	http://dx.doi.org/10.1016/j.ccr.2013.01.002
MAP2K3	Integrative Genomic Analyses Reveal an Androgen-Driven Somatic Alteration Landscape in Early-Onset Prostate Cancer	http://dx.doi.org/10.1016/j.ccr.2013.01.002
MAP2K6	Integrative Genomic Analyses Reveal an Androgen-Driven Somatic Alteration Landscape in Early-Onset Prostate Cancer	http://dx.doi.org/10.1016/j.ccr.2013.01.002
MAP3K4	Integrative Genomic Analyses Reveal an Androgen-Driven Somatic Alteration Landscape in Early-Onset Prostate Cancer	http://dx.doi.org/10.1016/j.ccr.2013.01.002
MAP3K8	Integrative Genomic Analyses Reveal an Androgen-Driven Somatic Alteration Landscape in Early-Onset Prostate Cancer	http://dx.doi.org/10.1016/j.ccr.2013.01.002
MAP4	Integrative Genomic Analyses Reveal an Androgen-Driven Somatic Alteration Landscape in Early-Onset Prostate Cancer	http://dx.doi.org/10.1016/j.ccr.2013.01.002
MAP4K4	Integrative Genomic Analyses Reveal an Androgen-Driven Somatic Alteration Landscape in Early-Onset Prostate Cancer	http://dx.doi.org/10.1016/j.ccr.2013.01.002
MAPK13	Integrative Genomic Analyses Reveal an Androgen-Driven Somatic Alteration Landscape in Early-Onset Prostate Cancer	http://dx.doi.org/10.1016/j.ccr.2013.01.002
MAPK8	Integrative Genomic Analyses Reveal an Androgen-Driven Somatic Alteration Landscape in Early-Onset Prostate Cancer	http://dx.doi.org/10.1016/j.ccr.2013.01.002
MAPK9	Integrative Genomic Analyses Reveal an Androgen-Driven Somatic Alteration Landscape in Early-Onset Prostate Cancer	http://dx.doi.org/10.1016/j.ccr.2013.01.002
MAPKAPK3	Integrative Genomic Analyses Reveal an Androgen-Driven Somatic Alteration Landscape in Early-Onset Prostate Cancer	http://dx.doi.org/10.1016/j.ccr.2013.01.002
MAPRE2	Integrative Genomic Analyses Reveal an Androgen-Driven Somatic Alteration Landscape in Early-Onset Prostate Cancer	http://dx.doi.org/10.1016/j.ccr.2013.01.002
MAPT	Integrative Genomic Analyses Reveal an Androgen-Driven Somatic Alteration Landscape in Early-Onset Prostate Cancer	http://dx.doi.org/10.1016/j.ccr.2013.01.002
2012-03-03	Integrative Genomic Analyses Reveal an Androgen-Driven Somatic Alteration Landscape in Early-Onset Prostate Cancer	http://dx.doi.org/10.1016/j.ccr.2013.01.002
MARK1	Integrative Genomic Analyses Reveal an Androgen-Driven Somatic Alteration Landscape in Early-Onset Prostate Cancer	http://dx.doi.org/10.1016/j.ccr.2013.01.002
MARS	Integrative Genomic Analyses Reveal an Androgen-Driven Somatic Alteration Landscape in Early-Onset Prostate Cancer	http://dx.doi.org/10.1016/j.ccr.2013.01.002
MASTL	Integrative Genomic Analyses Reveal an Androgen-Driven Somatic Alteration Landscape in Early-Onset Prostate Cancer	http://dx.doi.org/10.1016/j.ccr.2013.01.002
MATR3	Integrative Genomic Analyses Reveal an Androgen-Driven Somatic Alteration Landscape in Early-Onset Prostate Cancer	http://dx.doi.org/10.1016/j.ccr.2013.01.002
MB	Integrative Genomic Analyses Reveal an Androgen-Driven Somatic Alteration Landscape in Early-Onset Prostate Cancer	http://dx.doi.org/10.1016/j.ccr.2013.01.002
MBD4	Integrative Genomic Analyses Reveal an Androgen-Driven Somatic Alteration Landscape in Early-Onset Prostate Cancer	http://dx.doi.org/10.1016/j.ccr.2013.01.002
MBLAC2	Integrative Genomic Analyses Reveal an Androgen-Driven Somatic Alteration Landscape in Early-Onset Prostate Cancer	http://dx.doi.org/10.1016/j.ccr.2013.01.002
MBNL1	Integrative Genomic Analyses Reveal an Androgen-Driven Somatic Alteration Landscape in Early-Onset Prostate Cancer	http://dx.doi.org/10.1016/j.ccr.2013.01.002
MBNL3	Integrative Genomic Analyses Reveal an Androgen-Driven Somatic Alteration Landscape in Early-Onset Prostate Cancer	http://dx.doi.org/10.1016/j.ccr.2013.01.002
MBP	Integrative Genomic Analyses Reveal an Androgen-Driven Somatic Alteration Landscape in Early-Onset Prostate Cancer	http://dx.doi.org/10.1016/j.ccr.2013.01.002
MCAM	Integrative Genomic Analyses Reveal an Androgen-Driven Somatic Alteration Landscape in Early-Onset Prostate Cancer	http://dx.doi.org/10.1016/j.ccr.2013.01.002
MCC	Integrative Genomic Analyses Reveal an Androgen-Driven Somatic Alteration Landscape in Early-Onset Prostate Cancer	http://dx.doi.org/10.1016/j.ccr.2013.01.002
MCF2L	Integrative Genomic Analyses Reveal an Androgen-Driven Somatic Alteration Landscape in Early-Onset Prostate Cancer	http://dx.doi.org/10.1016/j.ccr.2013.01.002
MCM10	Integrative Genomic Analyses Reveal an Androgen-Driven Somatic Alteration Landscape in Early-Onset Prostate Cancer	http://dx.doi.org/10.1016/j.ccr.2013.01.002
MCM2	Integrative Genomic Analyses Reveal an Androgen-Driven Somatic Alteration Landscape in Early-Onset Prostate Cancer	http://dx.doi.org/10.1016/j.ccr.2013.01.002
MCM3	Integrative Genomic Analyses Reveal an Androgen-Driven Somatic Alteration Landscape in Early-Onset Prostate Cancer	http://dx.doi.org/10.1016/j.ccr.2013.01.002
MCM3APAS	Integrative Genomic Analyses Reveal an Androgen-Driven Somatic Alteration Landscape in Early-Onset Prostate Cancer	http://dx.doi.org/10.1016/j.ccr.2013.01.002
MCM4	Integrative Genomic Analyses Reveal an Androgen-Driven Somatic Alteration Landscape in Early-Onset Prostate Cancer	http://dx.doi.org/10.1016/j.ccr.2013.01.002
MCM5	Integrative Genomic Analyses Reveal an Androgen-Driven Somatic Alteration Landscape in Early-Onset Prostate Cancer	http://dx.doi.org/10.1016/j.ccr.2013.01.002
MCM6	Integrative Genomic Analyses Reveal an Androgen-Driven Somatic Alteration Landscape in Early-Onset Prostate Cancer	http://dx.doi.org/10.1016/j.ccr.2013.01.002
MCM7	Integrative Genomic Analyses Reveal an Androgen-Driven Somatic Alteration Landscape in Early-Onset Prostate Cancer	http://dx.doi.org/10.1016/j.ccr.2013.01.002
MCM8	Integrative Genomic Analyses Reveal an Androgen-Driven Somatic Alteration Landscape in Early-Onset Prostate Cancer	http://dx.doi.org/10.1016/j.ccr.2013.01.002
MCTP2	Integrative Genomic Analyses Reveal an Androgen-Driven Somatic Alteration Landscape in Early-Onset Prostate Cancer	http://dx.doi.org/10.1016/j.ccr.2013.01.002
MDC1	Integrative Genomic Analyses Reveal an Androgen-Driven Somatic Alteration Landscape in Early-Onset Prostate Cancer	http://dx.doi.org/10.1016/j.ccr.2013.01.002
MDH2	Integrative Genomic Analyses Reveal an Androgen-Driven Somatic Alteration Landscape in Early-Onset Prostate Cancer	http://dx.doi.org/10.1016/j.ccr.2013.01.002
MDM1	Integrative Genomic Analyses Reveal an Androgen-Driven Somatic Alteration Landscape in Early-Onset Prostate Cancer	http://dx.doi.org/10.1016/j.ccr.2013.01.002
MDM2	Integrative Genomic Analyses Reveal an Androgen-Driven Somatic Alteration Landscape in Early-Onset Prostate Cancer	http://dx.doi.org/10.1016/j.ccr.2013.01.002
MDN1	Integrative Genomic Analyses Reveal an Androgen-Driven Somatic Alteration Landscape in Early-Onset Prostate Cancer	http://dx.doi.org/10.1016/j.ccr.2013.01.002
ME2	Integrative Genomic Analyses Reveal an Androgen-Driven Somatic Alteration Landscape in Early-Onset Prostate Cancer	http://dx.doi.org/10.1016/j.ccr.2013.01.002
MECP2	Integrative Genomic Analyses Reveal an Androgen-Driven Somatic Alteration Landscape in Early-Onset Prostate Cancer	http://dx.doi.org/10.1016/j.ccr.2013.01.002
MECR	Integrative Genomic Analyses Reveal an Androgen-Driven Somatic Alteration Landscape in Early-Onset Prostate Cancer	http://dx.doi.org/10.1016/j.ccr.2013.01.002
MED14	Integrative Genomic Analyses Reveal an Androgen-Driven Somatic Alteration Landscape in Early-Onset Prostate Cancer	http://dx.doi.org/10.1016/j.ccr.2013.01.002
MED28	Integrative Genomic Analyses Reveal an Androgen-Driven Somatic Alteration Landscape in Early-Onset Prostate Cancer	http://dx.doi.org/10.1016/j.ccr.2013.01.002
MED4	Integrative Genomic Analyses Reveal an Androgen-Driven Somatic Alteration Landscape in Early-Onset Prostate Cancer	http://dx.doi.org/10.1016/j.ccr.2013.01.002
MELK	Integrative Genomic Analyses Reveal an Androgen-Driven Somatic Alteration Landscape in Early-Onset Prostate Cancer	http://dx.doi.org/10.1016/j.ccr.2013.01.002
MEST	Integrative Genomic Analyses Reveal an Androgen-Driven Somatic Alteration Landscape in Early-Onset Prostate Cancer	http://dx.doi.org/10.1016/j.ccr.2013.01.002
METAP2	Integrative Genomic Analyses Reveal an Androgen-Driven Somatic Alteration Landscape in Early-Onset Prostate Cancer	http://dx.doi.org/10.1016/j.ccr.2013.01.002
METRN	Integrative Genomic Analyses Reveal an Androgen-Driven Somatic Alteration Landscape in Early-Onset Prostate Cancer	http://dx.doi.org/10.1016/j.ccr.2013.01.002
METT10D	Integrative Genomic Analyses Reveal an Androgen-Driven Somatic Alteration Landscape in Early-Onset Prostate Cancer	http://dx.doi.org/10.1016/j.ccr.2013.01.002
METT11D1	Integrative Genomic Analyses Reveal an Androgen-Driven Somatic Alteration Landscape in Early-Onset Prostate Cancer	http://dx.doi.org/10.1016/j.ccr.2013.01.002
METT5D1	Integrative Genomic Analyses Reveal an Androgen-Driven Somatic Alteration Landscape in Early-Onset Prostate Cancer	http://dx.doi.org/10.1016/j.ccr.2013.01.002
METTL13	Integrative Genomic Analyses Reveal an Androgen-Driven Somatic Alteration Landscape in Early-Onset Prostate Cancer	http://dx.doi.org/10.1016/j.ccr.2013.01.002
METTL4	Integrative Genomic Analyses Reveal an Androgen-Driven Somatic Alteration Landscape in Early-Onset Prostate Cancer	http://dx.doi.org/10.1016/j.ccr.2013.01.002
METTL7A	Integrative Genomic Analyses Reveal an Androgen-Driven Somatic Alteration Landscape in Early-Onset Prostate Cancer	http://dx.doi.org/10.1016/j.ccr.2013.01.002
METTL8	Integrative Genomic Analyses Reveal an Androgen-Driven Somatic Alteration Landscape in Early-Onset Prostate Cancer	http://dx.doi.org/10.1016/j.ccr.2013.01.002
MEX3D	Integrative Genomic Analyses Reveal an Androgen-Driven Somatic Alteration Landscape in Early-Onset Prostate Cancer	http://dx.doi.org/10.1016/j.ccr.2013.01.002
MFF	Integrative Genomic Analyses Reveal an Androgen-Driven Somatic Alteration Landscape in Early-Onset Prostate Cancer	http://dx.doi.org/10.1016/j.ccr.2013.01.002
MFHAS1	Integrative Genomic Analyses Reveal an Androgen-Driven Somatic Alteration Landscape in Early-Onset Prostate Cancer	http://dx.doi.org/10.1016/j.ccr.2013.01.002
MFSD8	Integrative Genomic Analyses Reveal an Androgen-Driven Somatic Alteration Landscape in Early-Onset Prostate Cancer	http://dx.doi.org/10.1016/j.ccr.2013.01.002
MGA	Integrative Genomic Analyses Reveal an Androgen-Driven Somatic Alteration Landscape in Early-Onset Prostate Cancer	http://dx.doi.org/10.1016/j.ccr.2013.01.002
MGAT4A	Integrative Genomic Analyses Reveal an Androgen-Driven Somatic Alteration Landscape in Early-Onset Prostate Cancer	http://dx.doi.org/10.1016/j.ccr.2013.01.002
MGAT5	Integrative Genomic Analyses Reveal an Androgen-Driven Somatic Alteration Landscape in Early-Onset Prostate Cancer	http://dx.doi.org/10.1016/j.ccr.2013.01.002
MGC27345	Integrative Genomic Analyses Reveal an Androgen-Driven Somatic Alteration Landscape in Early-Onset Prostate Cancer	http://dx.doi.org/10.1016/j.ccr.2013.01.002
MGC9913	Integrative Genomic Analyses Reveal an Androgen-Driven Somatic Alteration Landscape in Early-Onset Prostate Cancer	http://dx.doi.org/10.1016/j.ccr.2013.01.002
MGLL	Integrative Genomic Analyses Reveal an Androgen-Driven Somatic Alteration Landscape in Early-Onset Prostate Cancer	http://dx.doi.org/10.1016/j.ccr.2013.01.002
MGST1	Integrative Genomic Analyses Reveal an Androgen-Driven Somatic Alteration Landscape in Early-Onset Prostate Cancer	http://dx.doi.org/10.1016/j.ccr.2013.01.002
MICAL3	Integrative Genomic Analyses Reveal an Androgen-Driven Somatic Alteration Landscape in Early-Onset Prostate Cancer	http://dx.doi.org/10.1016/j.ccr.2013.01.002
MID1	Integrative Genomic Analyses Reveal an Androgen-Driven Somatic Alteration Landscape in Early-Onset Prostate Cancer	http://dx.doi.org/10.1016/j.ccr.2013.01.002
MIF4GD	Integrative Genomic Analyses Reveal an Androgen-Driven Somatic Alteration Landscape in Early-Onset Prostate Cancer	http://dx.doi.org/10.1016/j.ccr.2013.01.002
MIR17HG	Integrative Genomic Analyses Reveal an Androgen-Driven Somatic Alteration Landscape in Early-Onset Prostate Cancer	http://dx.doi.org/10.1016/j.ccr.2013.01.002
MKI67	Integrative Genomic Analyses Reveal an Androgen-Driven Somatic Alteration Landscape in Early-Onset Prostate Cancer	http://dx.doi.org/10.1016/j.ccr.2013.01.002
MKI67IP	Integrative Genomic Analyses Reveal an Androgen-Driven Somatic Alteration Landscape in Early-Onset Prostate Cancer	http://dx.doi.org/10.1016/j.ccr.2013.01.002
MKKS	Integrative Genomic Analyses Reveal an Androgen-Driven Somatic Alteration Landscape in Early-Onset Prostate Cancer	http://dx.doi.org/10.1016/j.ccr.2013.01.002
MLF1IP	Integrative Genomic Analyses Reveal an Androgen-Driven Somatic Alteration Landscape in Early-Onset Prostate Cancer	http://dx.doi.org/10.1016/j.ccr.2013.01.002
MLLT1	Integrative Genomic Analyses Reveal an Androgen-Driven Somatic Alteration Landscape in Early-Onset Prostate Cancer	http://dx.doi.org/10.1016/j.ccr.2013.01.002
MLST8	Integrative Genomic Analyses Reveal an Androgen-Driven Somatic Alteration Landscape in Early-Onset Prostate Cancer	http://dx.doi.org/10.1016/j.ccr.2013.01.002
MLXIP	Integrative Genomic Analyses Reveal an Androgen-Driven Somatic Alteration Landscape in Early-Onset Prostate Cancer	http://dx.doi.org/10.1016/j.ccr.2013.01.002
MMAB	Integrative Genomic Analyses Reveal an Androgen-Driven Somatic Alteration Landscape in Early-Onset Prostate Cancer	http://dx.doi.org/10.1016/j.ccr.2013.01.002
MMP16	Integrative Genomic Analyses Reveal an Androgen-Driven Somatic Alteration Landscape in Early-Onset Prostate Cancer	http://dx.doi.org/10.1016/j.ccr.2013.01.002
MND1	Integrative Genomic Analyses Reveal an Androgen-Driven Somatic Alteration Landscape in Early-Onset Prostate Cancer	http://dx.doi.org/10.1016/j.ccr.2013.01.002
MNS1	Integrative Genomic Analyses Reveal an Androgen-Driven Somatic Alteration Landscape in Early-Onset Prostate Cancer	http://dx.doi.org/10.1016/j.ccr.2013.01.002
MNX1	Integrative Genomic Analyses Reveal an Androgen-Driven Somatic Alteration Landscape in Early-Onset Prostate Cancer	http://dx.doi.org/10.1016/j.ccr.2013.01.002
MOCS2	Integrative Genomic Analyses Reveal an Androgen-Driven Somatic Alteration Landscape in Early-Onset Prostate Cancer	http://dx.doi.org/10.1016/j.ccr.2013.01.002
MOSC1	Integrative Genomic Analyses Reveal an Androgen-Driven Somatic Alteration Landscape in Early-Onset Prostate Cancer	http://dx.doi.org/10.1016/j.ccr.2013.01.002
MOSC2	Integrative Genomic Analyses Reveal an Androgen-Driven Somatic Alteration Landscape in Early-Onset Prostate Cancer	http://dx.doi.org/10.1016/j.ccr.2013.01.002
MPP7	Integrative Genomic Analyses Reveal an Androgen-Driven Somatic Alteration Landscape in Early-Onset Prostate Cancer	http://dx.doi.org/10.1016/j.ccr.2013.01.002
MPRIP	Integrative Genomic Analyses Reveal an Androgen-Driven Somatic Alteration Landscape in Early-Onset Prostate Cancer	http://dx.doi.org/10.1016/j.ccr.2013.01.002
MPZL2	Integrative Genomic Analyses Reveal an Androgen-Driven Somatic Alteration Landscape in Early-Onset Prostate Cancer	http://dx.doi.org/10.1016/j.ccr.2013.01.002
MRE11A	Integrative Genomic Analyses Reveal an Androgen-Driven Somatic Alteration Landscape in Early-Onset Prostate Cancer	http://dx.doi.org/10.1016/j.ccr.2013.01.002
MREG	Integrative Genomic Analyses Reveal an Androgen-Driven Somatic Alteration Landscape in Early-Onset Prostate Cancer	http://dx.doi.org/10.1016/j.ccr.2013.01.002
MRP63	Integrative Genomic Analyses Reveal an Androgen-Driven Somatic Alteration Landscape in Early-Onset Prostate Cancer	http://dx.doi.org/10.1016/j.ccr.2013.01.002
MRPL1	Integrative Genomic Analyses Reveal an Androgen-Driven Somatic Alteration Landscape in Early-Onset Prostate Cancer	http://dx.doi.org/10.1016/j.ccr.2013.01.002
MRPL11	Integrative Genomic Analyses Reveal an Androgen-Driven Somatic Alteration Landscape in Early-Onset Prostate Cancer	http://dx.doi.org/10.1016/j.ccr.2013.01.002
MRPL12	Integrative Genomic Analyses Reveal an Androgen-Driven Somatic Alteration Landscape in Early-Onset Prostate Cancer	http://dx.doi.org/10.1016/j.ccr.2013.01.002
MRPL14	Integrative Genomic Analyses Reveal an Androgen-Driven Somatic Alteration Landscape in Early-Onset Prostate Cancer	http://dx.doi.org/10.1016/j.ccr.2013.01.002
MRPL15	Integrative Genomic Analyses Reveal an Androgen-Driven Somatic Alteration Landscape in Early-Onset Prostate Cancer	http://dx.doi.org/10.1016/j.ccr.2013.01.002
MRPL16	Integrative Genomic Analyses Reveal an Androgen-Driven Somatic Alteration Landscape in Early-Onset Prostate Cancer	http://dx.doi.org/10.1016/j.ccr.2013.01.002
MRPL17	Integrative Genomic Analyses Reveal an Androgen-Driven Somatic Alteration Landscape in Early-Onset Prostate Cancer	http://dx.doi.org/10.1016/j.ccr.2013.01.002
MRPL18	Integrative Genomic Analyses Reveal an Androgen-Driven Somatic Alteration Landscape in Early-Onset Prostate Cancer	http://dx.doi.org/10.1016/j.ccr.2013.01.002
MRPL23	Integrative Genomic Analyses Reveal an Androgen-Driven Somatic Alteration Landscape in Early-Onset Prostate Cancer	http://dx.doi.org/10.1016/j.ccr.2013.01.002
MRPL3	Integrative Genomic Analyses Reveal an Androgen-Driven Somatic Alteration Landscape in Early-Onset Prostate Cancer	http://dx.doi.org/10.1016/j.ccr.2013.01.002
MRPL35	Integrative Genomic Analyses Reveal an Androgen-Driven Somatic Alteration Landscape in Early-Onset Prostate Cancer	http://dx.doi.org/10.1016/j.ccr.2013.01.002
MRPL37	Integrative Genomic Analyses Reveal an Androgen-Driven Somatic Alteration Landscape in Early-Onset Prostate Cancer	http://dx.doi.org/10.1016/j.ccr.2013.01.002
MRPL4	Integrative Genomic Analyses Reveal an Androgen-Driven Somatic Alteration Landscape in Early-Onset Prostate Cancer	http://dx.doi.org/10.1016/j.ccr.2013.01.002
MRPL46	Integrative Genomic Analyses Reveal an Androgen-Driven Somatic Alteration Landscape in Early-Onset Prostate Cancer	http://dx.doi.org/10.1016/j.ccr.2013.01.002
MRPL48	Integrative Genomic Analyses Reveal an Androgen-Driven Somatic Alteration Landscape in Early-Onset Prostate Cancer	http://dx.doi.org/10.1016/j.ccr.2013.01.002
MRPL50	Integrative Genomic Analyses Reveal an Androgen-Driven Somatic Alteration Landscape in Early-Onset Prostate Cancer	http://dx.doi.org/10.1016/j.ccr.2013.01.002
MRPS12	Integrative Genomic Analyses Reveal an Androgen-Driven Somatic Alteration Landscape in Early-Onset Prostate Cancer	http://dx.doi.org/10.1016/j.ccr.2013.01.002
MRPS17	Integrative Genomic Analyses Reveal an Androgen-Driven Somatic Alteration Landscape in Early-Onset Prostate Cancer	http://dx.doi.org/10.1016/j.ccr.2013.01.002
MRPS2	Integrative Genomic Analyses Reveal an Androgen-Driven Somatic Alteration Landscape in Early-Onset Prostate Cancer	http://dx.doi.org/10.1016/j.ccr.2013.01.002
MRPS25	Integrative Genomic Analyses Reveal an Androgen-Driven Somatic Alteration Landscape in Early-Onset Prostate Cancer	http://dx.doi.org/10.1016/j.ccr.2013.01.002
MRPS27	Integrative Genomic Analyses Reveal an Androgen-Driven Somatic Alteration Landscape in Early-Onset Prostate Cancer	http://dx.doi.org/10.1016/j.ccr.2013.01.002
MRPS30	Integrative Genomic Analyses Reveal an Androgen-Driven Somatic Alteration Landscape in Early-Onset Prostate Cancer	http://dx.doi.org/10.1016/j.ccr.2013.01.002
MRPS31	Integrative Genomic Analyses Reveal an Androgen-Driven Somatic Alteration Landscape in Early-Onset Prostate Cancer	http://dx.doi.org/10.1016/j.ccr.2013.01.002
MRPS34	Integrative Genomic Analyses Reveal an Androgen-Driven Somatic Alteration Landscape in Early-Onset Prostate Cancer	http://dx.doi.org/10.1016/j.ccr.2013.01.002
MRPS5	Integrative Genomic Analyses Reveal an Androgen-Driven Somatic Alteration Landscape in Early-Onset Prostate Cancer	http://dx.doi.org/10.1016/j.ccr.2013.01.002
MRPS6	Integrative Genomic Analyses Reveal an Androgen-Driven Somatic Alteration Landscape in Early-Onset Prostate Cancer	http://dx.doi.org/10.1016/j.ccr.2013.01.002
MRPS9	Integrative Genomic Analyses Reveal an Androgen-Driven Somatic Alteration Landscape in Early-Onset Prostate Cancer	http://dx.doi.org/10.1016/j.ccr.2013.01.002
MRS2	Integrative Genomic Analyses Reveal an Androgen-Driven Somatic Alteration Landscape in Early-Onset Prostate Cancer	http://dx.doi.org/10.1016/j.ccr.2013.01.002
MRTO4	Integrative Genomic Analyses Reveal an Androgen-Driven Somatic Alteration Landscape in Early-Onset Prostate Cancer	http://dx.doi.org/10.1016/j.ccr.2013.01.002
MSH5	Integrative Genomic Analyses Reveal an Androgen-Driven Somatic Alteration Landscape in Early-Onset Prostate Cancer	http://dx.doi.org/10.1016/j.ccr.2013.01.002
MSH6	Integrative Genomic Analyses Reveal an Androgen-Driven Somatic Alteration Landscape in Early-Onset Prostate Cancer	http://dx.doi.org/10.1016/j.ccr.2013.01.002
MSI2	Integrative Genomic Analyses Reveal an Androgen-Driven Somatic Alteration Landscape in Early-Onset Prostate Cancer	http://dx.doi.org/10.1016/j.ccr.2013.01.002
MSL1	Integrative Genomic Analyses Reveal an Androgen-Driven Somatic Alteration Landscape in Early-Onset Prostate Cancer	http://dx.doi.org/10.1016/j.ccr.2013.01.002
MST4	Integrative Genomic Analyses Reveal an Androgen-Driven Somatic Alteration Landscape in Early-Onset Prostate Cancer	http://dx.doi.org/10.1016/j.ccr.2013.01.002
MSX2	Integrative Genomic Analyses Reveal an Androgen-Driven Somatic Alteration Landscape in Early-Onset Prostate Cancer	http://dx.doi.org/10.1016/j.ccr.2013.01.002
MT1H	Integrative Genomic Analyses Reveal an Androgen-Driven Somatic Alteration Landscape in Early-Onset Prostate Cancer	http://dx.doi.org/10.1016/j.ccr.2013.01.002
MT1P2	Integrative Genomic Analyses Reveal an Androgen-Driven Somatic Alteration Landscape in Early-Onset Prostate Cancer	http://dx.doi.org/10.1016/j.ccr.2013.01.002
MT1X	Integrative Genomic Analyses Reveal an Androgen-Driven Somatic Alteration Landscape in Early-Onset Prostate Cancer	http://dx.doi.org/10.1016/j.ccr.2013.01.002
MT2A	Integrative Genomic Analyses Reveal an Androgen-Driven Somatic Alteration Landscape in Early-Onset Prostate Cancer	http://dx.doi.org/10.1016/j.ccr.2013.01.002
MTA1	Integrative Genomic Analyses Reveal an Androgen-Driven Somatic Alteration Landscape in Early-Onset Prostate Cancer	http://dx.doi.org/10.1016/j.ccr.2013.01.002
MTAP	Integrative Genomic Analyses Reveal an Androgen-Driven Somatic Alteration Landscape in Early-Onset Prostate Cancer	http://dx.doi.org/10.1016/j.ccr.2013.01.002
MTCP1NB	Integrative Genomic Analyses Reveal an Androgen-Driven Somatic Alteration Landscape in Early-Onset Prostate Cancer	http://dx.doi.org/10.1016/j.ccr.2013.01.002
MTDH	Integrative Genomic Analyses Reveal an Androgen-Driven Somatic Alteration Landscape in Early-Onset Prostate Cancer	http://dx.doi.org/10.1016/j.ccr.2013.01.002
MTERFD1	Integrative Genomic Analyses Reveal an Androgen-Driven Somatic Alteration Landscape in Early-Onset Prostate Cancer	http://dx.doi.org/10.1016/j.ccr.2013.01.002
MTERFD3	Integrative Genomic Analyses Reveal an Androgen-Driven Somatic Alteration Landscape in Early-Onset Prostate Cancer	http://dx.doi.org/10.1016/j.ccr.2013.01.002
MTF2	Integrative Genomic Analyses Reveal an Androgen-Driven Somatic Alteration Landscape in Early-Onset Prostate Cancer	http://dx.doi.org/10.1016/j.ccr.2013.01.002
MTFMT	Integrative Genomic Analyses Reveal an Androgen-Driven Somatic Alteration Landscape in Early-Onset Prostate Cancer	http://dx.doi.org/10.1016/j.ccr.2013.01.002
MTFR1	Integrative Genomic Analyses Reveal an Androgen-Driven Somatic Alteration Landscape in Early-Onset Prostate Cancer	http://dx.doi.org/10.1016/j.ccr.2013.01.002
MTHFD1	Integrative Genomic Analyses Reveal an Androgen-Driven Somatic Alteration Landscape in Early-Onset Prostate Cancer	http://dx.doi.org/10.1016/j.ccr.2013.01.002
MTHFD1L	Integrative Genomic Analyses Reveal an Androgen-Driven Somatic Alteration Landscape in Early-Onset Prostate Cancer	http://dx.doi.org/10.1016/j.ccr.2013.01.002
MTHFD2	Integrative Genomic Analyses Reveal an Androgen-Driven Somatic Alteration Landscape in Early-Onset Prostate Cancer	http://dx.doi.org/10.1016/j.ccr.2013.01.002
MTMR1	Integrative Genomic Analyses Reveal an Androgen-Driven Somatic Alteration Landscape in Early-Onset Prostate Cancer	http://dx.doi.org/10.1016/j.ccr.2013.01.002
MTMR15	Integrative Genomic Analyses Reveal an Androgen-Driven Somatic Alteration Landscape in Early-Onset Prostate Cancer	http://dx.doi.org/10.1016/j.ccr.2013.01.002
MTMR4	Integrative Genomic Analyses Reveal an Androgen-Driven Somatic Alteration Landscape in Early-Onset Prostate Cancer	http://dx.doi.org/10.1016/j.ccr.2013.01.002
MTPAP	Integrative Genomic Analyses Reveal an Androgen-Driven Somatic Alteration Landscape in Early-Onset Prostate Cancer	http://dx.doi.org/10.1016/j.ccr.2013.01.002
MTR	Integrative Genomic Analyses Reveal an Androgen-Driven Somatic Alteration Landscape in Early-Onset Prostate Cancer	http://dx.doi.org/10.1016/j.ccr.2013.01.002
MTRR	Integrative Genomic Analyses Reveal an Androgen-Driven Somatic Alteration Landscape in Early-Onset Prostate Cancer	http://dx.doi.org/10.1016/j.ccr.2013.01.002
MTUS1	Integrative Genomic Analyses Reveal an Androgen-Driven Somatic Alteration Landscape in Early-Onset Prostate Cancer	http://dx.doi.org/10.1016/j.ccr.2013.01.002
MUT	Integrative Genomic Analyses Reveal an Androgen-Driven Somatic Alteration Landscape in Early-Onset Prostate Cancer	http://dx.doi.org/10.1016/j.ccr.2013.01.002
MUTYH	Integrative Genomic Analyses Reveal an Androgen-Driven Somatic Alteration Landscape in Early-Onset Prostate Cancer	http://dx.doi.org/10.1016/j.ccr.2013.01.002
MXI1	Integrative Genomic Analyses Reveal an Androgen-Driven Somatic Alteration Landscape in Early-Onset Prostate Cancer	http://dx.doi.org/10.1016/j.ccr.2013.01.002
MXRA8	Integrative Genomic Analyses Reveal an Androgen-Driven Somatic Alteration Landscape in Early-Onset Prostate Cancer	http://dx.doi.org/10.1016/j.ccr.2013.01.002
MYB	Integrative Genomic Analyses Reveal an Androgen-Driven Somatic Alteration Landscape in Early-Onset Prostate Cancer	http://dx.doi.org/10.1016/j.ccr.2013.01.002
MYBBP1A	Integrative Genomic Analyses Reveal an Androgen-Driven Somatic Alteration Landscape in Early-Onset Prostate Cancer	http://dx.doi.org/10.1016/j.ccr.2013.01.002
MYBL2	Integrative Genomic Analyses Reveal an Androgen-Driven Somatic Alteration Landscape in Early-Onset Prostate Cancer	http://dx.doi.org/10.1016/j.ccr.2013.01.002
MYC	Integrative Genomic Analyses Reveal an Androgen-Driven Somatic Alteration Landscape in Early-Onset Prostate Cancer	http://dx.doi.org/10.1016/j.ccr.2013.01.002
MYCBP	Integrative Genomic Analyses Reveal an Androgen-Driven Somatic Alteration Landscape in Early-Onset Prostate Cancer	http://dx.doi.org/10.1016/j.ccr.2013.01.002
MYCBP2	Integrative Genomic Analyses Reveal an Androgen-Driven Somatic Alteration Landscape in Early-Onset Prostate Cancer	http://dx.doi.org/10.1016/j.ccr.2013.01.002
MYEF2	Integrative Genomic Analyses Reveal an Androgen-Driven Somatic Alteration Landscape in Early-Onset Prostate Cancer	http://dx.doi.org/10.1016/j.ccr.2013.01.002
MYH10	Integrative Genomic Analyses Reveal an Androgen-Driven Somatic Alteration Landscape in Early-Onset Prostate Cancer	http://dx.doi.org/10.1016/j.ccr.2013.01.002
MYLIP	Integrative Genomic Analyses Reveal an Androgen-Driven Somatic Alteration Landscape in Early-Onset Prostate Cancer	http://dx.doi.org/10.1016/j.ccr.2013.01.002
MYLK	Integrative Genomic Analyses Reveal an Androgen-Driven Somatic Alteration Landscape in Early-Onset Prostate Cancer	http://dx.doi.org/10.1016/j.ccr.2013.01.002
MYNN	Integrative Genomic Analyses Reveal an Androgen-Driven Somatic Alteration Landscape in Early-Onset Prostate Cancer	http://dx.doi.org/10.1016/j.ccr.2013.01.002
MYO10	Integrative Genomic Analyses Reveal an Androgen-Driven Somatic Alteration Landscape in Early-Onset Prostate Cancer	http://dx.doi.org/10.1016/j.ccr.2013.01.002
MYO19	Integrative Genomic Analyses Reveal an Androgen-Driven Somatic Alteration Landscape in Early-Onset Prostate Cancer	http://dx.doi.org/10.1016/j.ccr.2013.01.002
MYRIP	Integrative Genomic Analyses Reveal an Androgen-Driven Somatic Alteration Landscape in Early-Onset Prostate Cancer	http://dx.doi.org/10.1016/j.ccr.2013.01.002
MYST2	Integrative Genomic Analyses Reveal an Androgen-Driven Somatic Alteration Landscape in Early-Onset Prostate Cancer	http://dx.doi.org/10.1016/j.ccr.2013.01.002
NAA15	Integrative Genomic Analyses Reveal an Androgen-Driven Somatic Alteration Landscape in Early-Onset Prostate Cancer	http://dx.doi.org/10.1016/j.ccr.2013.01.002
NAA25	Integrative Genomic Analyses Reveal an Androgen-Driven Somatic Alteration Landscape in Early-Onset Prostate Cancer	http://dx.doi.org/10.1016/j.ccr.2013.01.002
NAA38	Integrative Genomic Analyses Reveal an Androgen-Driven Somatic Alteration Landscape in Early-Onset Prostate Cancer	http://dx.doi.org/10.1016/j.ccr.2013.01.002
NAA50	Integrative Genomic Analyses Reveal an Androgen-Driven Somatic Alteration Landscape in Early-Onset Prostate Cancer	http://dx.doi.org/10.1016/j.ccr.2013.01.002
NAB1	Integrative Genomic Analyses Reveal an Androgen-Driven Somatic Alteration Landscape in Early-Onset Prostate Cancer	http://dx.doi.org/10.1016/j.ccr.2013.01.002
NAE1	Integrative Genomic Analyses Reveal an Androgen-Driven Somatic Alteration Landscape in Early-Onset Prostate Cancer	http://dx.doi.org/10.1016/j.ccr.2013.01.002
NAIP	Integrative Genomic Analyses Reveal an Androgen-Driven Somatic Alteration Landscape in Early-Onset Prostate Cancer	http://dx.doi.org/10.1016/j.ccr.2013.01.002
NANOS1	Integrative Genomic Analyses Reveal an Androgen-Driven Somatic Alteration Landscape in Early-Onset Prostate Cancer	http://dx.doi.org/10.1016/j.ccr.2013.01.002
NANP	Integrative Genomic Analyses Reveal an Androgen-Driven Somatic Alteration Landscape in Early-Onset Prostate Cancer	http://dx.doi.org/10.1016/j.ccr.2013.01.002
NAP1L1	Integrative Genomic Analyses Reveal an Androgen-Driven Somatic Alteration Landscape in Early-Onset Prostate Cancer	http://dx.doi.org/10.1016/j.ccr.2013.01.002
NAP1L3	Integrative Genomic Analyses Reveal an Androgen-Driven Somatic Alteration Landscape in Early-Onset Prostate Cancer	http://dx.doi.org/10.1016/j.ccr.2013.01.002
NAP1L4	Integrative Genomic Analyses Reveal an Androgen-Driven Somatic Alteration Landscape in Early-Onset Prostate Cancer	http://dx.doi.org/10.1016/j.ccr.2013.01.002
NAP1L5	Integrative Genomic Analyses Reveal an Androgen-Driven Somatic Alteration Landscape in Early-Onset Prostate Cancer	http://dx.doi.org/10.1016/j.ccr.2013.01.002
NARS2	Integrative Genomic Analyses Reveal an Androgen-Driven Somatic Alteration Landscape in Early-Onset Prostate Cancer	http://dx.doi.org/10.1016/j.ccr.2013.01.002
NASP	Integrative Genomic Analyses Reveal an Androgen-Driven Somatic Alteration Landscape in Early-Onset Prostate Cancer	http://dx.doi.org/10.1016/j.ccr.2013.01.002
NAT8L	Integrative Genomic Analyses Reveal an Androgen-Driven Somatic Alteration Landscape in Early-Onset Prostate Cancer	http://dx.doi.org/10.1016/j.ccr.2013.01.002
NAV1	Integrative Genomic Analyses Reveal an Androgen-Driven Somatic Alteration Landscape in Early-Onset Prostate Cancer	http://dx.doi.org/10.1016/j.ccr.2013.01.002
NBN	Integrative Genomic Analyses Reveal an Androgen-Driven Somatic Alteration Landscape in Early-Onset Prostate Cancer	http://dx.doi.org/10.1016/j.ccr.2013.01.002
NBPF1	Integrative Genomic Analyses Reveal an Androgen-Driven Somatic Alteration Landscape in Early-Onset Prostate Cancer	http://dx.doi.org/10.1016/j.ccr.2013.01.002
NCAM2	Integrative Genomic Analyses Reveal an Androgen-Driven Somatic Alteration Landscape in Early-Onset Prostate Cancer	http://dx.doi.org/10.1016/j.ccr.2013.01.002
NCAPD2	Integrative Genomic Analyses Reveal an Androgen-Driven Somatic Alteration Landscape in Early-Onset Prostate Cancer	http://dx.doi.org/10.1016/j.ccr.2013.01.002
NCAPG	Integrative Genomic Analyses Reveal an Androgen-Driven Somatic Alteration Landscape in Early-Onset Prostate Cancer	http://dx.doi.org/10.1016/j.ccr.2013.01.002
NCAPG2	Integrative Genomic Analyses Reveal an Androgen-Driven Somatic Alteration Landscape in Early-Onset Prostate Cancer	http://dx.doi.org/10.1016/j.ccr.2013.01.002
NCAPH	Integrative Genomic Analyses Reveal an Androgen-Driven Somatic Alteration Landscape in Early-Onset Prostate Cancer	http://dx.doi.org/10.1016/j.ccr.2013.01.002
NCBP1	Integrative Genomic Analyses Reveal an Androgen-Driven Somatic Alteration Landscape in Early-Onset Prostate Cancer	http://dx.doi.org/10.1016/j.ccr.2013.01.002
NCK2	Integrative Genomic Analyses Reveal an Androgen-Driven Somatic Alteration Landscape in Early-Onset Prostate Cancer	http://dx.doi.org/10.1016/j.ccr.2013.01.002
NCL	Integrative Genomic Analyses Reveal an Androgen-Driven Somatic Alteration Landscape in Early-Onset Prostate Cancer	http://dx.doi.org/10.1016/j.ccr.2013.01.002
NCOA7	Integrative Genomic Analyses Reveal an Androgen-Driven Somatic Alteration Landscape in Early-Onset Prostate Cancer	http://dx.doi.org/10.1016/j.ccr.2013.01.002
NCOR2	Integrative Genomic Analyses Reveal an Androgen-Driven Somatic Alteration Landscape in Early-Onset Prostate Cancer	http://dx.doi.org/10.1016/j.ccr.2013.01.002
NCRNA00086	Integrative Genomic Analyses Reveal an Androgen-Driven Somatic Alteration Landscape in Early-Onset Prostate Cancer	http://dx.doi.org/10.1016/j.ccr.2013.01.002
NCRNA00087	Integrative Genomic Analyses Reveal an Androgen-Driven Somatic Alteration Landscape in Early-Onset Prostate Cancer	http://dx.doi.org/10.1016/j.ccr.2013.01.002
NCRNA00094	Integrative Genomic Analyses Reveal an Androgen-Driven Somatic Alteration Landscape in Early-Onset Prostate Cancer	http://dx.doi.org/10.1016/j.ccr.2013.01.002
NCRNA00201	Integrative Genomic Analyses Reveal an Androgen-Driven Somatic Alteration Landscape in Early-Onset Prostate Cancer	http://dx.doi.org/10.1016/j.ccr.2013.01.002
NCRNA00219	Integrative Genomic Analyses Reveal an Androgen-Driven Somatic Alteration Landscape in Early-Onset Prostate Cancer	http://dx.doi.org/10.1016/j.ccr.2013.01.002
NCS1	Integrative Genomic Analyses Reveal an Androgen-Driven Somatic Alteration Landscape in Early-Onset Prostate Cancer	http://dx.doi.org/10.1016/j.ccr.2013.01.002
NDC80	Integrative Genomic Analyses Reveal an Androgen-Driven Somatic Alteration Landscape in Early-Onset Prostate Cancer	http://dx.doi.org/10.1016/j.ccr.2013.01.002
NDE1	Integrative Genomic Analyses Reveal an Androgen-Driven Somatic Alteration Landscape in Early-Onset Prostate Cancer	http://dx.doi.org/10.1016/j.ccr.2013.01.002
NDN	Integrative Genomic Analyses Reveal an Androgen-Driven Somatic Alteration Landscape in Early-Onset Prostate Cancer	http://dx.doi.org/10.1016/j.ccr.2013.01.002
NDUFA10	Integrative Genomic Analyses Reveal an Androgen-Driven Somatic Alteration Landscape in Early-Onset Prostate Cancer	http://dx.doi.org/10.1016/j.ccr.2013.01.002
NDUFA6	Integrative Genomic Analyses Reveal an Androgen-Driven Somatic Alteration Landscape in Early-Onset Prostate Cancer	http://dx.doi.org/10.1016/j.ccr.2013.01.002
NDUFA9	Integrative Genomic Analyses Reveal an Androgen-Driven Somatic Alteration Landscape in Early-Onset Prostate Cancer	http://dx.doi.org/10.1016/j.ccr.2013.01.002
NDUFAF4	Integrative Genomic Analyses Reveal an Androgen-Driven Somatic Alteration Landscape in Early-Onset Prostate Cancer	http://dx.doi.org/10.1016/j.ccr.2013.01.002
NDUFB4	Integrative Genomic Analyses Reveal an Androgen-Driven Somatic Alteration Landscape in Early-Onset Prostate Cancer	http://dx.doi.org/10.1016/j.ccr.2013.01.002
NDUFB7	Integrative Genomic Analyses Reveal an Androgen-Driven Somatic Alteration Landscape in Early-Onset Prostate Cancer	http://dx.doi.org/10.1016/j.ccr.2013.01.002
NDUFS1	Integrative Genomic Analyses Reveal an Androgen-Driven Somatic Alteration Landscape in Early-Onset Prostate Cancer	http://dx.doi.org/10.1016/j.ccr.2013.01.002
NDUFS3	Integrative Genomic Analyses Reveal an Androgen-Driven Somatic Alteration Landscape in Early-Onset Prostate Cancer	http://dx.doi.org/10.1016/j.ccr.2013.01.002
NDUFV1	Integrative Genomic Analyses Reveal an Androgen-Driven Somatic Alteration Landscape in Early-Onset Prostate Cancer	http://dx.doi.org/10.1016/j.ccr.2013.01.002
NDUFV3	Integrative Genomic Analyses Reveal an Androgen-Driven Somatic Alteration Landscape in Early-Onset Prostate Cancer	http://dx.doi.org/10.1016/j.ccr.2013.01.002
NEDD1	Integrative Genomic Analyses Reveal an Androgen-Driven Somatic Alteration Landscape in Early-Onset Prostate Cancer	http://dx.doi.org/10.1016/j.ccr.2013.01.002
NEFL	Integrative Genomic Analyses Reveal an Androgen-Driven Somatic Alteration Landscape in Early-Onset Prostate Cancer	http://dx.doi.org/10.1016/j.ccr.2013.01.002
NEIL2	Integrative Genomic Analyses Reveal an Androgen-Driven Somatic Alteration Landscape in Early-Onset Prostate Cancer	http://dx.doi.org/10.1016/j.ccr.2013.01.002
NEIL3	Integrative Genomic Analyses Reveal an Androgen-Driven Somatic Alteration Landscape in Early-Onset Prostate Cancer	http://dx.doi.org/10.1016/j.ccr.2013.01.002
NEK1	Integrative Genomic Analyses Reveal an Androgen-Driven Somatic Alteration Landscape in Early-Onset Prostate Cancer	http://dx.doi.org/10.1016/j.ccr.2013.01.002
NEK2	Integrative Genomic Analyses Reveal an Androgen-Driven Somatic Alteration Landscape in Early-Onset Prostate Cancer	http://dx.doi.org/10.1016/j.ccr.2013.01.002
NEK6	Integrative Genomic Analyses Reveal an Androgen-Driven Somatic Alteration Landscape in Early-Onset Prostate Cancer	http://dx.doi.org/10.1016/j.ccr.2013.01.002
NEK9	Integrative Genomic Analyses Reveal an Androgen-Driven Somatic Alteration Landscape in Early-Onset Prostate Cancer	http://dx.doi.org/10.1016/j.ccr.2013.01.002
NET1	Integrative Genomic Analyses Reveal an Androgen-Driven Somatic Alteration Landscape in Early-Onset Prostate Cancer	http://dx.doi.org/10.1016/j.ccr.2013.01.002
NETO1	Integrative Genomic Analyses Reveal an Androgen-Driven Somatic Alteration Landscape in Early-Onset Prostate Cancer	http://dx.doi.org/10.1016/j.ccr.2013.01.002
NETO2	Integrative Genomic Analyses Reveal an Androgen-Driven Somatic Alteration Landscape in Early-Onset Prostate Cancer	http://dx.doi.org/10.1016/j.ccr.2013.01.002
NFAT5	Integrative Genomic Analyses Reveal an Androgen-Driven Somatic Alteration Landscape in Early-Onset Prostate Cancer	http://dx.doi.org/10.1016/j.ccr.2013.01.002
NFE2L3	Integrative Genomic Analyses Reveal an Androgen-Driven Somatic Alteration Landscape in Early-Onset Prostate Cancer	http://dx.doi.org/10.1016/j.ccr.2013.01.002
NFIC	Integrative Genomic Analyses Reveal an Androgen-Driven Somatic Alteration Landscape in Early-Onset Prostate Cancer	http://dx.doi.org/10.1016/j.ccr.2013.01.002
NFIX	Integrative Genomic Analyses Reveal an Androgen-Driven Somatic Alteration Landscape in Early-Onset Prostate Cancer	http://dx.doi.org/10.1016/j.ccr.2013.01.002
NFKB1	Integrative Genomic Analyses Reveal an Androgen-Driven Somatic Alteration Landscape in Early-Onset Prostate Cancer	http://dx.doi.org/10.1016/j.ccr.2013.01.002
NFKBIZ	Integrative Genomic Analyses Reveal an Androgen-Driven Somatic Alteration Landscape in Early-Onset Prostate Cancer	http://dx.doi.org/10.1016/j.ccr.2013.01.002
NFRKB	Integrative Genomic Analyses Reveal an Androgen-Driven Somatic Alteration Landscape in Early-Onset Prostate Cancer	http://dx.doi.org/10.1016/j.ccr.2013.01.002
NFS1	Integrative Genomic Analyses Reveal an Androgen-Driven Somatic Alteration Landscape in Early-Onset Prostate Cancer	http://dx.doi.org/10.1016/j.ccr.2013.01.002
NFXL1	Integrative Genomic Analyses Reveal an Androgen-Driven Somatic Alteration Landscape in Early-Onset Prostate Cancer	http://dx.doi.org/10.1016/j.ccr.2013.01.002
NFYB	Integrative Genomic Analyses Reveal an Androgen-Driven Somatic Alteration Landscape in Early-Onset Prostate Cancer	http://dx.doi.org/10.1016/j.ccr.2013.01.002
NHLRC2	Integrative Genomic Analyses Reveal an Androgen-Driven Somatic Alteration Landscape in Early-Onset Prostate Cancer	http://dx.doi.org/10.1016/j.ccr.2013.01.002
NHP2	Integrative Genomic Analyses Reveal an Androgen-Driven Somatic Alteration Landscape in Early-Onset Prostate Cancer	http://dx.doi.org/10.1016/j.ccr.2013.01.002
NHSL1	Integrative Genomic Analyses Reveal an Androgen-Driven Somatic Alteration Landscape in Early-Onset Prostate Cancer	http://dx.doi.org/10.1016/j.ccr.2013.01.002
NIF3L1	Integrative Genomic Analyses Reveal an Androgen-Driven Somatic Alteration Landscape in Early-Onset Prostate Cancer	http://dx.doi.org/10.1016/j.ccr.2013.01.002
NIN	Integrative Genomic Analyses Reveal an Androgen-Driven Somatic Alteration Landscape in Early-Onset Prostate Cancer	http://dx.doi.org/10.1016/j.ccr.2013.01.002
NINJ1	Integrative Genomic Analyses Reveal an Androgen-Driven Somatic Alteration Landscape in Early-Onset Prostate Cancer	http://dx.doi.org/10.1016/j.ccr.2013.01.002
NINL	Integrative Genomic Analyses Reveal an Androgen-Driven Somatic Alteration Landscape in Early-Onset Prostate Cancer	http://dx.doi.org/10.1016/j.ccr.2013.01.002
NIPSNAP3A	Integrative Genomic Analyses Reveal an Androgen-Driven Somatic Alteration Landscape in Early-Onset Prostate Cancer	http://dx.doi.org/10.1016/j.ccr.2013.01.002
NIT2	Integrative Genomic Analyses Reveal an Androgen-Driven Somatic Alteration Landscape in Early-Onset Prostate Cancer	http://dx.doi.org/10.1016/j.ccr.2013.01.002
NKRF	Integrative Genomic Analyses Reveal an Androgen-Driven Somatic Alteration Landscape in Early-Onset Prostate Cancer	http://dx.doi.org/10.1016/j.ccr.2013.01.002
NLE1	Integrative Genomic Analyses Reveal an Androgen-Driven Somatic Alteration Landscape in Early-Onset Prostate Cancer	http://dx.doi.org/10.1016/j.ccr.2013.01.002
NLGN1	Integrative Genomic Analyses Reveal an Androgen-Driven Somatic Alteration Landscape in Early-Onset Prostate Cancer	http://dx.doi.org/10.1016/j.ccr.2013.01.002
NLGN4X	Integrative Genomic Analyses Reveal an Androgen-Driven Somatic Alteration Landscape in Early-Onset Prostate Cancer	http://dx.doi.org/10.1016/j.ccr.2013.01.002
NLN	Integrative Genomic Analyses Reveal an Androgen-Driven Somatic Alteration Landscape in Early-Onset Prostate Cancer	http://dx.doi.org/10.1016/j.ccr.2013.01.002
NME1	Integrative Genomic Analyses Reveal an Androgen-Driven Somatic Alteration Landscape in Early-Onset Prostate Cancer	http://dx.doi.org/10.1016/j.ccr.2013.01.002
NME7	Integrative Genomic Analyses Reveal an Androgen-Driven Somatic Alteration Landscape in Early-Onset Prostate Cancer	http://dx.doi.org/10.1016/j.ccr.2013.01.002
NOB1	Integrative Genomic Analyses Reveal an Androgen-Driven Somatic Alteration Landscape in Early-Onset Prostate Cancer	http://dx.doi.org/10.1016/j.ccr.2013.01.002
NOC3L	Integrative Genomic Analyses Reveal an Androgen-Driven Somatic Alteration Landscape in Early-Onset Prostate Cancer	http://dx.doi.org/10.1016/j.ccr.2013.01.002
NOL11	Integrative Genomic Analyses Reveal an Androgen-Driven Somatic Alteration Landscape in Early-Onset Prostate Cancer	http://dx.doi.org/10.1016/j.ccr.2013.01.002
NOL7	Integrative Genomic Analyses Reveal an Androgen-Driven Somatic Alteration Landscape in Early-Onset Prostate Cancer	http://dx.doi.org/10.1016/j.ccr.2013.01.002
NOL8	Integrative Genomic Analyses Reveal an Androgen-Driven Somatic Alteration Landscape in Early-Onset Prostate Cancer	http://dx.doi.org/10.1016/j.ccr.2013.01.002
NOL9	Integrative Genomic Analyses Reveal an Androgen-Driven Somatic Alteration Landscape in Early-Onset Prostate Cancer	http://dx.doi.org/10.1016/j.ccr.2013.01.002
NOLC1	Integrative Genomic Analyses Reveal an Androgen-Driven Somatic Alteration Landscape in Early-Onset Prostate Cancer	http://dx.doi.org/10.1016/j.ccr.2013.01.002
NOM1	Integrative Genomic Analyses Reveal an Androgen-Driven Somatic Alteration Landscape in Early-Onset Prostate Cancer	http://dx.doi.org/10.1016/j.ccr.2013.01.002
NONO	Integrative Genomic Analyses Reveal an Androgen-Driven Somatic Alteration Landscape in Early-Onset Prostate Cancer	http://dx.doi.org/10.1016/j.ccr.2013.01.002
NOP14	Integrative Genomic Analyses Reveal an Androgen-Driven Somatic Alteration Landscape in Early-Onset Prostate Cancer	http://dx.doi.org/10.1016/j.ccr.2013.01.002
NOP56	Integrative Genomic Analyses Reveal an Androgen-Driven Somatic Alteration Landscape in Early-Onset Prostate Cancer	http://dx.doi.org/10.1016/j.ccr.2013.01.002
NOP58	Integrative Genomic Analyses Reveal an Androgen-Driven Somatic Alteration Landscape in Early-Onset Prostate Cancer	http://dx.doi.org/10.1016/j.ccr.2013.01.002
NOTCH1	Integrative Genomic Analyses Reveal an Androgen-Driven Somatic Alteration Landscape in Early-Onset Prostate Cancer	http://dx.doi.org/10.1016/j.ccr.2013.01.002
NOVA1	Integrative Genomic Analyses Reveal an Androgen-Driven Somatic Alteration Landscape in Early-Onset Prostate Cancer	http://dx.doi.org/10.1016/j.ccr.2013.01.002
NPEPL1	Integrative Genomic Analyses Reveal an Androgen-Driven Somatic Alteration Landscape in Early-Onset Prostate Cancer	http://dx.doi.org/10.1016/j.ccr.2013.01.002
NPIP	Integrative Genomic Analyses Reveal an Androgen-Driven Somatic Alteration Landscape in Early-Onset Prostate Cancer	http://dx.doi.org/10.1016/j.ccr.2013.01.002
NPM1	Integrative Genomic Analyses Reveal an Androgen-Driven Somatic Alteration Landscape in Early-Onset Prostate Cancer	http://dx.doi.org/10.1016/j.ccr.2013.01.002
NPM3	Integrative Genomic Analyses Reveal an Androgen-Driven Somatic Alteration Landscape in Early-Onset Prostate Cancer	http://dx.doi.org/10.1016/j.ccr.2013.01.002
NPRL2	Integrative Genomic Analyses Reveal an Androgen-Driven Somatic Alteration Landscape in Early-Onset Prostate Cancer	http://dx.doi.org/10.1016/j.ccr.2013.01.002
NQO1	Integrative Genomic Analyses Reveal an Androgen-Driven Somatic Alteration Landscape in Early-Onset Prostate Cancer	http://dx.doi.org/10.1016/j.ccr.2013.01.002
NR1D2	Integrative Genomic Analyses Reveal an Androgen-Driven Somatic Alteration Landscape in Early-Onset Prostate Cancer	http://dx.doi.org/10.1016/j.ccr.2013.01.002
NR2C2AP	Integrative Genomic Analyses Reveal an Androgen-Driven Somatic Alteration Landscape in Early-Onset Prostate Cancer	http://dx.doi.org/10.1016/j.ccr.2013.01.002
NR3C2	Integrative Genomic Analyses Reveal an Androgen-Driven Somatic Alteration Landscape in Early-Onset Prostate Cancer	http://dx.doi.org/10.1016/j.ccr.2013.01.002
NRARP	Integrative Genomic Analyses Reveal an Androgen-Driven Somatic Alteration Landscape in Early-Onset Prostate Cancer	http://dx.doi.org/10.1016/j.ccr.2013.01.002
NRF1	Integrative Genomic Analyses Reveal an Androgen-Driven Somatic Alteration Landscape in Early-Onset Prostate Cancer	http://dx.doi.org/10.1016/j.ccr.2013.01.002
NRXN3	Integrative Genomic Analyses Reveal an Androgen-Driven Somatic Alteration Landscape in Early-Onset Prostate Cancer	http://dx.doi.org/10.1016/j.ccr.2013.01.002
NSL1	Integrative Genomic Analyses Reveal an Androgen-Driven Somatic Alteration Landscape in Early-Onset Prostate Cancer	http://dx.doi.org/10.1016/j.ccr.2013.01.002
NSMCE1	Integrative Genomic Analyses Reveal an Androgen-Driven Somatic Alteration Landscape in Early-Onset Prostate Cancer	http://dx.doi.org/10.1016/j.ccr.2013.01.002
NSMCE4A	Integrative Genomic Analyses Reveal an Androgen-Driven Somatic Alteration Landscape in Early-Onset Prostate Cancer	http://dx.doi.org/10.1016/j.ccr.2013.01.002
NSUN6	Integrative Genomic Analyses Reveal an Androgen-Driven Somatic Alteration Landscape in Early-Onset Prostate Cancer	http://dx.doi.org/10.1016/j.ccr.2013.01.002
NT5C3	Integrative Genomic Analyses Reveal an Androgen-Driven Somatic Alteration Landscape in Early-Onset Prostate Cancer	http://dx.doi.org/10.1016/j.ccr.2013.01.002
NT5C3L	Integrative Genomic Analyses Reveal an Androgen-Driven Somatic Alteration Landscape in Early-Onset Prostate Cancer	http://dx.doi.org/10.1016/j.ccr.2013.01.002
NT5DC2	Integrative Genomic Analyses Reveal an Androgen-Driven Somatic Alteration Landscape in Early-Onset Prostate Cancer	http://dx.doi.org/10.1016/j.ccr.2013.01.002
NUAK1	Integrative Genomic Analyses Reveal an Androgen-Driven Somatic Alteration Landscape in Early-Onset Prostate Cancer	http://dx.doi.org/10.1016/j.ccr.2013.01.002
NUAK2	Integrative Genomic Analyses Reveal an Androgen-Driven Somatic Alteration Landscape in Early-Onset Prostate Cancer	http://dx.doi.org/10.1016/j.ccr.2013.01.002
NUCKS1	Integrative Genomic Analyses Reveal an Androgen-Driven Somatic Alteration Landscape in Early-Onset Prostate Cancer	http://dx.doi.org/10.1016/j.ccr.2013.01.002
NUDC	Integrative Genomic Analyses Reveal an Androgen-Driven Somatic Alteration Landscape in Early-Onset Prostate Cancer	http://dx.doi.org/10.1016/j.ccr.2013.01.002
NUDCD1	Integrative Genomic Analyses Reveal an Androgen-Driven Somatic Alteration Landscape in Early-Onset Prostate Cancer	http://dx.doi.org/10.1016/j.ccr.2013.01.002
NUDCD2	Integrative Genomic Analyses Reveal an Androgen-Driven Somatic Alteration Landscape in Early-Onset Prostate Cancer	http://dx.doi.org/10.1016/j.ccr.2013.01.002
NUDT1	Integrative Genomic Analyses Reveal an Androgen-Driven Somatic Alteration Landscape in Early-Onset Prostate Cancer	http://dx.doi.org/10.1016/j.ccr.2013.01.002
NUDT11	Integrative Genomic Analyses Reveal an Androgen-Driven Somatic Alteration Landscape in Early-Onset Prostate Cancer	http://dx.doi.org/10.1016/j.ccr.2013.01.002
NUDT15	Integrative Genomic Analyses Reveal an Androgen-Driven Somatic Alteration Landscape in Early-Onset Prostate Cancer	http://dx.doi.org/10.1016/j.ccr.2013.01.002
NUDT21	Integrative Genomic Analyses Reveal an Androgen-Driven Somatic Alteration Landscape in Early-Onset Prostate Cancer	http://dx.doi.org/10.1016/j.ccr.2013.01.002
NUDT4	Integrative Genomic Analyses Reveal an Androgen-Driven Somatic Alteration Landscape in Early-Onset Prostate Cancer	http://dx.doi.org/10.1016/j.ccr.2013.01.002
NUDT4P1	Integrative Genomic Analyses Reveal an Androgen-Driven Somatic Alteration Landscape in Early-Onset Prostate Cancer	http://dx.doi.org/10.1016/j.ccr.2013.01.002
NUDT5	Integrative Genomic Analyses Reveal an Androgen-Driven Somatic Alteration Landscape in Early-Onset Prostate Cancer	http://dx.doi.org/10.1016/j.ccr.2013.01.002
NUDT6	Integrative Genomic Analyses Reveal an Androgen-Driven Somatic Alteration Landscape in Early-Onset Prostate Cancer	http://dx.doi.org/10.1016/j.ccr.2013.01.002
NUF2	Integrative Genomic Analyses Reveal an Androgen-Driven Somatic Alteration Landscape in Early-Onset Prostate Cancer	http://dx.doi.org/10.1016/j.ccr.2013.01.002
NUFIP2	Integrative Genomic Analyses Reveal an Androgen-Driven Somatic Alteration Landscape in Early-Onset Prostate Cancer	http://dx.doi.org/10.1016/j.ccr.2013.01.002
NUP107	Integrative Genomic Analyses Reveal an Androgen-Driven Somatic Alteration Landscape in Early-Onset Prostate Cancer	http://dx.doi.org/10.1016/j.ccr.2013.01.002
NUP133	Integrative Genomic Analyses Reveal an Androgen-Driven Somatic Alteration Landscape in Early-Onset Prostate Cancer	http://dx.doi.org/10.1016/j.ccr.2013.01.002
NUP153	Integrative Genomic Analyses Reveal an Androgen-Driven Somatic Alteration Landscape in Early-Onset Prostate Cancer	http://dx.doi.org/10.1016/j.ccr.2013.01.002
NUP155	Integrative Genomic Analyses Reveal an Androgen-Driven Somatic Alteration Landscape in Early-Onset Prostate Cancer	http://dx.doi.org/10.1016/j.ccr.2013.01.002
NUP160	Integrative Genomic Analyses Reveal an Androgen-Driven Somatic Alteration Landscape in Early-Onset Prostate Cancer	http://dx.doi.org/10.1016/j.ccr.2013.01.002
NUP188	Integrative Genomic Analyses Reveal an Androgen-Driven Somatic Alteration Landscape in Early-Onset Prostate Cancer	http://dx.doi.org/10.1016/j.ccr.2013.01.002
NUP205	Integrative Genomic Analyses Reveal an Androgen-Driven Somatic Alteration Landscape in Early-Onset Prostate Cancer	http://dx.doi.org/10.1016/j.ccr.2013.01.002
NUP210	Integrative Genomic Analyses Reveal an Androgen-Driven Somatic Alteration Landscape in Early-Onset Prostate Cancer	http://dx.doi.org/10.1016/j.ccr.2013.01.002
NUP214	Integrative Genomic Analyses Reveal an Androgen-Driven Somatic Alteration Landscape in Early-Onset Prostate Cancer	http://dx.doi.org/10.1016/j.ccr.2013.01.002
NUP35	Integrative Genomic Analyses Reveal an Androgen-Driven Somatic Alteration Landscape in Early-Onset Prostate Cancer	http://dx.doi.org/10.1016/j.ccr.2013.01.002
NUP37	Integrative Genomic Analyses Reveal an Androgen-Driven Somatic Alteration Landscape in Early-Onset Prostate Cancer	http://dx.doi.org/10.1016/j.ccr.2013.01.002
NUP43	Integrative Genomic Analyses Reveal an Androgen-Driven Somatic Alteration Landscape in Early-Onset Prostate Cancer	http://dx.doi.org/10.1016/j.ccr.2013.01.002
NUP50	Integrative Genomic Analyses Reveal an Androgen-Driven Somatic Alteration Landscape in Early-Onset Prostate Cancer	http://dx.doi.org/10.1016/j.ccr.2013.01.002
NUP54	Integrative Genomic Analyses Reveal an Androgen-Driven Somatic Alteration Landscape in Early-Onset Prostate Cancer	http://dx.doi.org/10.1016/j.ccr.2013.01.002
NUP62	Integrative Genomic Analyses Reveal an Androgen-Driven Somatic Alteration Landscape in Early-Onset Prostate Cancer	http://dx.doi.org/10.1016/j.ccr.2013.01.002
NUP62CL	Integrative Genomic Analyses Reveal an Androgen-Driven Somatic Alteration Landscape in Early-Onset Prostate Cancer	http://dx.doi.org/10.1016/j.ccr.2013.01.002
NUP85	Integrative Genomic Analyses Reveal an Androgen-Driven Somatic Alteration Landscape in Early-Onset Prostate Cancer	http://dx.doi.org/10.1016/j.ccr.2013.01.002
NUP88	Integrative Genomic Analyses Reveal an Androgen-Driven Somatic Alteration Landscape in Early-Onset Prostate Cancer	http://dx.doi.org/10.1016/j.ccr.2013.01.002
NUP93	Integrative Genomic Analyses Reveal an Androgen-Driven Somatic Alteration Landscape in Early-Onset Prostate Cancer	http://dx.doi.org/10.1016/j.ccr.2013.01.002
NUPL2	Integrative Genomic Analyses Reveal an Androgen-Driven Somatic Alteration Landscape in Early-Onset Prostate Cancer	http://dx.doi.org/10.1016/j.ccr.2013.01.002
NUSAP1	Integrative Genomic Analyses Reveal an Androgen-Driven Somatic Alteration Landscape in Early-Onset Prostate Cancer	http://dx.doi.org/10.1016/j.ccr.2013.01.002
NXT1	Integrative Genomic Analyses Reveal an Androgen-Driven Somatic Alteration Landscape in Early-Onset Prostate Cancer	http://dx.doi.org/10.1016/j.ccr.2013.01.002
NXT2	Integrative Genomic Analyses Reveal an Androgen-Driven Somatic Alteration Landscape in Early-Onset Prostate Cancer	http://dx.doi.org/10.1016/j.ccr.2013.01.002
OAS3	Integrative Genomic Analyses Reveal an Androgen-Driven Somatic Alteration Landscape in Early-Onset Prostate Cancer	http://dx.doi.org/10.1016/j.ccr.2013.01.002
OBFC2A	Integrative Genomic Analyses Reveal an Androgen-Driven Somatic Alteration Landscape in Early-Onset Prostate Cancer	http://dx.doi.org/10.1016/j.ccr.2013.01.002
OCLN	Integrative Genomic Analyses Reveal an Androgen-Driven Somatic Alteration Landscape in Early-Onset Prostate Cancer	http://dx.doi.org/10.1016/j.ccr.2013.01.002
ODAM	Integrative Genomic Analyses Reveal an Androgen-Driven Somatic Alteration Landscape in Early-Onset Prostate Cancer	http://dx.doi.org/10.1016/j.ccr.2013.01.002
OIP5	Integrative Genomic Analyses Reveal an Androgen-Driven Somatic Alteration Landscape in Early-Onset Prostate Cancer	http://dx.doi.org/10.1016/j.ccr.2013.01.002
OPA1	Integrative Genomic Analyses Reveal an Androgen-Driven Somatic Alteration Landscape in Early-Onset Prostate Cancer	http://dx.doi.org/10.1016/j.ccr.2013.01.002
OPRK1	Integrative Genomic Analyses Reveal an Androgen-Driven Somatic Alteration Landscape in Early-Onset Prostate Cancer	http://dx.doi.org/10.1016/j.ccr.2013.01.002
ORC1L	Integrative Genomic Analyses Reveal an Androgen-Driven Somatic Alteration Landscape in Early-Onset Prostate Cancer	http://dx.doi.org/10.1016/j.ccr.2013.01.002
ORC2L	Integrative Genomic Analyses Reveal an Androgen-Driven Somatic Alteration Landscape in Early-Onset Prostate Cancer	http://dx.doi.org/10.1016/j.ccr.2013.01.002
ORC3L	Integrative Genomic Analyses Reveal an Androgen-Driven Somatic Alteration Landscape in Early-Onset Prostate Cancer	http://dx.doi.org/10.1016/j.ccr.2013.01.002
ORC6L	Integrative Genomic Analyses Reveal an Androgen-Driven Somatic Alteration Landscape in Early-Onset Prostate Cancer	http://dx.doi.org/10.1016/j.ccr.2013.01.002
OSBPL3	Integrative Genomic Analyses Reveal an Androgen-Driven Somatic Alteration Landscape in Early-Onset Prostate Cancer	http://dx.doi.org/10.1016/j.ccr.2013.01.002
OSGEPL1	Integrative Genomic Analyses Reveal an Androgen-Driven Somatic Alteration Landscape in Early-Onset Prostate Cancer	http://dx.doi.org/10.1016/j.ccr.2013.01.002
OSR2	Integrative Genomic Analyses Reveal an Androgen-Driven Somatic Alteration Landscape in Early-Onset Prostate Cancer	http://dx.doi.org/10.1016/j.ccr.2013.01.002
OTUD4	Integrative Genomic Analyses Reveal an Androgen-Driven Somatic Alteration Landscape in Early-Onset Prostate Cancer	http://dx.doi.org/10.1016/j.ccr.2013.01.002
OVOL1	Integrative Genomic Analyses Reveal an Androgen-Driven Somatic Alteration Landscape in Early-Onset Prostate Cancer	http://dx.doi.org/10.1016/j.ccr.2013.01.002
OVOS	Integrative Genomic Analyses Reveal an Androgen-Driven Somatic Alteration Landscape in Early-Onset Prostate Cancer	http://dx.doi.org/10.1016/j.ccr.2013.01.002
OVOS2	Integrative Genomic Analyses Reveal an Androgen-Driven Somatic Alteration Landscape in Early-Onset Prostate Cancer	http://dx.doi.org/10.1016/j.ccr.2013.01.002
OXA1L	Integrative Genomic Analyses Reveal an Androgen-Driven Somatic Alteration Landscape in Early-Onset Prostate Cancer	http://dx.doi.org/10.1016/j.ccr.2013.01.002
OXCT1	Integrative Genomic Analyses Reveal an Androgen-Driven Somatic Alteration Landscape in Early-Onset Prostate Cancer	http://dx.doi.org/10.1016/j.ccr.2013.01.002
OXR1	Integrative Genomic Analyses Reveal an Androgen-Driven Somatic Alteration Landscape in Early-Onset Prostate Cancer	http://dx.doi.org/10.1016/j.ccr.2013.01.002
OXTR	Integrative Genomic Analyses Reveal an Androgen-Driven Somatic Alteration Landscape in Early-Onset Prostate Cancer	http://dx.doi.org/10.1016/j.ccr.2013.01.002
P2RX5	Integrative Genomic Analyses Reveal an Androgen-Driven Somatic Alteration Landscape in Early-Onset Prostate Cancer	http://dx.doi.org/10.1016/j.ccr.2013.01.002
P4HTM	Integrative Genomic Analyses Reveal an Androgen-Driven Somatic Alteration Landscape in Early-Onset Prostate Cancer	http://dx.doi.org/10.1016/j.ccr.2013.01.002
PA2G4	Integrative Genomic Analyses Reveal an Androgen-Driven Somatic Alteration Landscape in Early-Onset Prostate Cancer	http://dx.doi.org/10.1016/j.ccr.2013.01.002
PABPC4	Integrative Genomic Analyses Reveal an Androgen-Driven Somatic Alteration Landscape in Early-Onset Prostate Cancer	http://dx.doi.org/10.1016/j.ccr.2013.01.002
PABPC5	Integrative Genomic Analyses Reveal an Androgen-Driven Somatic Alteration Landscape in Early-Onset Prostate Cancer	http://dx.doi.org/10.1016/j.ccr.2013.01.002
PABPN1	Integrative Genomic Analyses Reveal an Androgen-Driven Somatic Alteration Landscape in Early-Onset Prostate Cancer	http://dx.doi.org/10.1016/j.ccr.2013.01.002
PAFAH1B3	Integrative Genomic Analyses Reveal an Androgen-Driven Somatic Alteration Landscape in Early-Onset Prostate Cancer	http://dx.doi.org/10.1016/j.ccr.2013.01.002
PAG1	Integrative Genomic Analyses Reveal an Androgen-Driven Somatic Alteration Landscape in Early-Onset Prostate Cancer	http://dx.doi.org/10.1016/j.ccr.2013.01.002
PAICS	Integrative Genomic Analyses Reveal an Androgen-Driven Somatic Alteration Landscape in Early-Onset Prostate Cancer	http://dx.doi.org/10.1016/j.ccr.2013.01.002
PAIP1	Integrative Genomic Analyses Reveal an Androgen-Driven Somatic Alteration Landscape in Early-Onset Prostate Cancer	http://dx.doi.org/10.1016/j.ccr.2013.01.002
PAIP2B	Integrative Genomic Analyses Reveal an Androgen-Driven Somatic Alteration Landscape in Early-Onset Prostate Cancer	http://dx.doi.org/10.1016/j.ccr.2013.01.002
PAK1	Integrative Genomic Analyses Reveal an Androgen-Driven Somatic Alteration Landscape in Early-Onset Prostate Cancer	http://dx.doi.org/10.1016/j.ccr.2013.01.002
PALLD	Integrative Genomic Analyses Reveal an Androgen-Driven Somatic Alteration Landscape in Early-Onset Prostate Cancer	http://dx.doi.org/10.1016/j.ccr.2013.01.002
PALMD	Integrative Genomic Analyses Reveal an Androgen-Driven Somatic Alteration Landscape in Early-Onset Prostate Cancer	http://dx.doi.org/10.1016/j.ccr.2013.01.002
PAN2	Integrative Genomic Analyses Reveal an Androgen-Driven Somatic Alteration Landscape in Early-Onset Prostate Cancer	http://dx.doi.org/10.1016/j.ccr.2013.01.002
PANK1	Integrative Genomic Analyses Reveal an Androgen-Driven Somatic Alteration Landscape in Early-Onset Prostate Cancer	http://dx.doi.org/10.1016/j.ccr.2013.01.002
PAPD7	Integrative Genomic Analyses Reveal an Androgen-Driven Somatic Alteration Landscape in Early-Onset Prostate Cancer	http://dx.doi.org/10.1016/j.ccr.2013.01.002
PAPOLA	Integrative Genomic Analyses Reveal an Androgen-Driven Somatic Alteration Landscape in Early-Onset Prostate Cancer	http://dx.doi.org/10.1016/j.ccr.2013.01.002
PAQR3	Integrative Genomic Analyses Reveal an Androgen-Driven Somatic Alteration Landscape in Early-Onset Prostate Cancer	http://dx.doi.org/10.1016/j.ccr.2013.01.002
PAR5	Integrative Genomic Analyses Reveal an Androgen-Driven Somatic Alteration Landscape in Early-Onset Prostate Cancer	http://dx.doi.org/10.1016/j.ccr.2013.01.002
PARD3B	Integrative Genomic Analyses Reveal an Androgen-Driven Somatic Alteration Landscape in Early-Onset Prostate Cancer	http://dx.doi.org/10.1016/j.ccr.2013.01.002
PARD6B	Integrative Genomic Analyses Reveal an Androgen-Driven Somatic Alteration Landscape in Early-Onset Prostate Cancer	http://dx.doi.org/10.1016/j.ccr.2013.01.002
PARD6G	Integrative Genomic Analyses Reveal an Androgen-Driven Somatic Alteration Landscape in Early-Onset Prostate Cancer	http://dx.doi.org/10.1016/j.ccr.2013.01.002
PARP1	Integrative Genomic Analyses Reveal an Androgen-Driven Somatic Alteration Landscape in Early-Onset Prostate Cancer	http://dx.doi.org/10.1016/j.ccr.2013.01.002
PARP16	Integrative Genomic Analyses Reveal an Androgen-Driven Somatic Alteration Landscape in Early-Onset Prostate Cancer	http://dx.doi.org/10.1016/j.ccr.2013.01.002
PARP2	Integrative Genomic Analyses Reveal an Androgen-Driven Somatic Alteration Landscape in Early-Onset Prostate Cancer	http://dx.doi.org/10.1016/j.ccr.2013.01.002
PARP8	Integrative Genomic Analyses Reveal an Androgen-Driven Somatic Alteration Landscape in Early-Onset Prostate Cancer	http://dx.doi.org/10.1016/j.ccr.2013.01.002
PARVB	Integrative Genomic Analyses Reveal an Androgen-Driven Somatic Alteration Landscape in Early-Onset Prostate Cancer	http://dx.doi.org/10.1016/j.ccr.2013.01.002
PATL1	Integrative Genomic Analyses Reveal an Androgen-Driven Somatic Alteration Landscape in Early-Onset Prostate Cancer	http://dx.doi.org/10.1016/j.ccr.2013.01.002
PATZ1	Integrative Genomic Analyses Reveal an Androgen-Driven Somatic Alteration Landscape in Early-Onset Prostate Cancer	http://dx.doi.org/10.1016/j.ccr.2013.01.002
PAWR	Integrative Genomic Analyses Reveal an Androgen-Driven Somatic Alteration Landscape in Early-Onset Prostate Cancer	http://dx.doi.org/10.1016/j.ccr.2013.01.002
PAX1	Integrative Genomic Analyses Reveal an Androgen-Driven Somatic Alteration Landscape in Early-Onset Prostate Cancer	http://dx.doi.org/10.1016/j.ccr.2013.01.002
PAXIP1	Integrative Genomic Analyses Reveal an Androgen-Driven Somatic Alteration Landscape in Early-Onset Prostate Cancer	http://dx.doi.org/10.1016/j.ccr.2013.01.002
PBK	Integrative Genomic Analyses Reveal an Androgen-Driven Somatic Alteration Landscape in Early-Onset Prostate Cancer	http://dx.doi.org/10.1016/j.ccr.2013.01.002
PBX1	Integrative Genomic Analyses Reveal an Androgen-Driven Somatic Alteration Landscape in Early-Onset Prostate Cancer	http://dx.doi.org/10.1016/j.ccr.2013.01.002
PCBD2	Integrative Genomic Analyses Reveal an Androgen-Driven Somatic Alteration Landscape in Early-Onset Prostate Cancer	http://dx.doi.org/10.1016/j.ccr.2013.01.002
PCBP2	Integrative Genomic Analyses Reveal an Androgen-Driven Somatic Alteration Landscape in Early-Onset Prostate Cancer	http://dx.doi.org/10.1016/j.ccr.2013.01.002
PCDHB5	Integrative Genomic Analyses Reveal an Androgen-Driven Somatic Alteration Landscape in Early-Onset Prostate Cancer	http://dx.doi.org/10.1016/j.ccr.2013.01.002
PCDHGA4	Integrative Genomic Analyses Reveal an Androgen-Driven Somatic Alteration Landscape in Early-Onset Prostate Cancer	http://dx.doi.org/10.1016/j.ccr.2013.01.002
PCGF6	Integrative Genomic Analyses Reveal an Androgen-Driven Somatic Alteration Landscape in Early-Onset Prostate Cancer	http://dx.doi.org/10.1016/j.ccr.2013.01.002
PCID2	Integrative Genomic Analyses Reveal an Androgen-Driven Somatic Alteration Landscape in Early-Onset Prostate Cancer	http://dx.doi.org/10.1016/j.ccr.2013.01.002
PCK2	Integrative Genomic Analyses Reveal an Androgen-Driven Somatic Alteration Landscape in Early-Onset Prostate Cancer	http://dx.doi.org/10.1016/j.ccr.2013.01.002
PCMTD2	Integrative Genomic Analyses Reveal an Androgen-Driven Somatic Alteration Landscape in Early-Onset Prostate Cancer	http://dx.doi.org/10.1016/j.ccr.2013.01.002
PCNA	Integrative Genomic Analyses Reveal an Androgen-Driven Somatic Alteration Landscape in Early-Onset Prostate Cancer	http://dx.doi.org/10.1016/j.ccr.2013.01.002
PCNXL2	Integrative Genomic Analyses Reveal an Androgen-Driven Somatic Alteration Landscape in Early-Onset Prostate Cancer	http://dx.doi.org/10.1016/j.ccr.2013.01.002
PCSK6	Integrative Genomic Analyses Reveal an Androgen-Driven Somatic Alteration Landscape in Early-Onset Prostate Cancer	http://dx.doi.org/10.1016/j.ccr.2013.01.002
PCYOX1L	Integrative Genomic Analyses Reveal an Androgen-Driven Somatic Alteration Landscape in Early-Onset Prostate Cancer	http://dx.doi.org/10.1016/j.ccr.2013.01.002
PDCD11	Integrative Genomic Analyses Reveal an Androgen-Driven Somatic Alteration Landscape in Early-Onset Prostate Cancer	http://dx.doi.org/10.1016/j.ccr.2013.01.002
PDCD2	Integrative Genomic Analyses Reveal an Androgen-Driven Somatic Alteration Landscape in Early-Onset Prostate Cancer	http://dx.doi.org/10.1016/j.ccr.2013.01.002
PDCD6	Integrative Genomic Analyses Reveal an Androgen-Driven Somatic Alteration Landscape in Early-Onset Prostate Cancer	http://dx.doi.org/10.1016/j.ccr.2013.01.002
PDCD6IP	Integrative Genomic Analyses Reveal an Androgen-Driven Somatic Alteration Landscape in Early-Onset Prostate Cancer	http://dx.doi.org/10.1016/j.ccr.2013.01.002
PDDC1	Integrative Genomic Analyses Reveal an Androgen-Driven Somatic Alteration Landscape in Early-Onset Prostate Cancer	http://dx.doi.org/10.1016/j.ccr.2013.01.002
PDE3B	Integrative Genomic Analyses Reveal an Androgen-Driven Somatic Alteration Landscape in Early-Onset Prostate Cancer	http://dx.doi.org/10.1016/j.ccr.2013.01.002
PDE4DIP	Integrative Genomic Analyses Reveal an Androgen-Driven Somatic Alteration Landscape in Early-Onset Prostate Cancer	http://dx.doi.org/10.1016/j.ccr.2013.01.002
PDGFRL	Integrative Genomic Analyses Reveal an Androgen-Driven Somatic Alteration Landscape in Early-Onset Prostate Cancer	http://dx.doi.org/10.1016/j.ccr.2013.01.002
PDHA1	Integrative Genomic Analyses Reveal an Androgen-Driven Somatic Alteration Landscape in Early-Onset Prostate Cancer	http://dx.doi.org/10.1016/j.ccr.2013.01.002
PDK1	Integrative Genomic Analyses Reveal an Androgen-Driven Somatic Alteration Landscape in Early-Onset Prostate Cancer	http://dx.doi.org/10.1016/j.ccr.2013.01.002
PDK3	Integrative Genomic Analyses Reveal an Androgen-Driven Somatic Alteration Landscape in Early-Onset Prostate Cancer	http://dx.doi.org/10.1016/j.ccr.2013.01.002
PDLIM1	Integrative Genomic Analyses Reveal an Androgen-Driven Somatic Alteration Landscape in Early-Onset Prostate Cancer	http://dx.doi.org/10.1016/j.ccr.2013.01.002
PDRG1	Integrative Genomic Analyses Reveal an Androgen-Driven Somatic Alteration Landscape in Early-Onset Prostate Cancer	http://dx.doi.org/10.1016/j.ccr.2013.01.002
PDS5A	Integrative Genomic Analyses Reveal an Androgen-Driven Somatic Alteration Landscape in Early-Onset Prostate Cancer	http://dx.doi.org/10.1016/j.ccr.2013.01.002
PDSS1	Integrative Genomic Analyses Reveal an Androgen-Driven Somatic Alteration Landscape in Early-Onset Prostate Cancer	http://dx.doi.org/10.1016/j.ccr.2013.01.002
PDSS2	Integrative Genomic Analyses Reveal an Androgen-Driven Somatic Alteration Landscape in Early-Onset Prostate Cancer	http://dx.doi.org/10.1016/j.ccr.2013.01.002
PDXK	Integrative Genomic Analyses Reveal an Androgen-Driven Somatic Alteration Landscape in Early-Onset Prostate Cancer	http://dx.doi.org/10.1016/j.ccr.2013.01.002
PECR	Integrative Genomic Analyses Reveal an Androgen-Driven Somatic Alteration Landscape in Early-Onset Prostate Cancer	http://dx.doi.org/10.1016/j.ccr.2013.01.002
PEG3	Integrative Genomic Analyses Reveal an Androgen-Driven Somatic Alteration Landscape in Early-Onset Prostate Cancer	http://dx.doi.org/10.1016/j.ccr.2013.01.002
PEG3AS	Integrative Genomic Analyses Reveal an Androgen-Driven Somatic Alteration Landscape in Early-Onset Prostate Cancer	http://dx.doi.org/10.1016/j.ccr.2013.01.002
PELI2	Integrative Genomic Analyses Reveal an Androgen-Driven Somatic Alteration Landscape in Early-Onset Prostate Cancer	http://dx.doi.org/10.1016/j.ccr.2013.01.002
PER2	Integrative Genomic Analyses Reveal an Androgen-Driven Somatic Alteration Landscape in Early-Onset Prostate Cancer	http://dx.doi.org/10.1016/j.ccr.2013.01.002
PER3	Integrative Genomic Analyses Reveal an Androgen-Driven Somatic Alteration Landscape in Early-Onset Prostate Cancer	http://dx.doi.org/10.1016/j.ccr.2013.01.002
PEX13	Integrative Genomic Analyses Reveal an Androgen-Driven Somatic Alteration Landscape in Early-Onset Prostate Cancer	http://dx.doi.org/10.1016/j.ccr.2013.01.002
PEX3	Integrative Genomic Analyses Reveal an Androgen-Driven Somatic Alteration Landscape in Early-Onset Prostate Cancer	http://dx.doi.org/10.1016/j.ccr.2013.01.002
PFAS	Integrative Genomic Analyses Reveal an Androgen-Driven Somatic Alteration Landscape in Early-Onset Prostate Cancer	http://dx.doi.org/10.1016/j.ccr.2013.01.002
PFDN2	Integrative Genomic Analyses Reveal an Androgen-Driven Somatic Alteration Landscape in Early-Onset Prostate Cancer	http://dx.doi.org/10.1016/j.ccr.2013.01.002
PFKFB3	Integrative Genomic Analyses Reveal an Androgen-Driven Somatic Alteration Landscape in Early-Onset Prostate Cancer	http://dx.doi.org/10.1016/j.ccr.2013.01.002
PFKM	Integrative Genomic Analyses Reveal an Androgen-Driven Somatic Alteration Landscape in Early-Onset Prostate Cancer	http://dx.doi.org/10.1016/j.ccr.2013.01.002
PFKP	Integrative Genomic Analyses Reveal an Androgen-Driven Somatic Alteration Landscape in Early-Onset Prostate Cancer	http://dx.doi.org/10.1016/j.ccr.2013.01.002
PGAP1	Integrative Genomic Analyses Reveal an Androgen-Driven Somatic Alteration Landscape in Early-Onset Prostate Cancer	http://dx.doi.org/10.1016/j.ccr.2013.01.002
PGBD5	Integrative Genomic Analyses Reveal an Androgen-Driven Somatic Alteration Landscape in Early-Onset Prostate Cancer	http://dx.doi.org/10.1016/j.ccr.2013.01.002
PGD	Integrative Genomic Analyses Reveal an Androgen-Driven Somatic Alteration Landscape in Early-Onset Prostate Cancer	http://dx.doi.org/10.1016/j.ccr.2013.01.002
PGM2L1	Integrative Genomic Analyses Reveal an Androgen-Driven Somatic Alteration Landscape in Early-Onset Prostate Cancer	http://dx.doi.org/10.1016/j.ccr.2013.01.002
PGP	Integrative Genomic Analyses Reveal an Androgen-Driven Somatic Alteration Landscape in Early-Onset Prostate Cancer	http://dx.doi.org/10.1016/j.ccr.2013.01.002
[truncated: 3,364 more rows]
[truncated: 4 more columns]

## Sheet: Cancer-related genes (KEGG)
Table 4.	List of 393 genes belonged to the pathways in cancer, based on KEGG pathway. https://www.genome.jp/kegg/
GENE NAME
ARAF
ABL1
AKT1
AKT2
AKT3
APC
APC2
BRAF
BAX
BAD
BCL2L1
BCL2
BCR
BID
BRCA2
CXCL12
CXCL8
CXCR4
CTBP1
CTBP2
CEBPA
CKS1B
CKS2
CREBBP
CRKL
CRK
CBLB
CBLC
CBL
DCC
EP300
E2F1
E2F2
E2F3
ETS1
F2RL3
FADD
FAS
FASLG
FOS
GNA11
GNA12
GNA13
GNAI1
GNAI2
GNAI3
GNAQ
GNB1
GNB2
GNB3
GNB4
GNB5
GNG10
GNG11
GNG12
GNG13
GNG2
GNG3
GNG4
GNG5
GNG7
GNG8
GNGT1
GNGT2
GLI1
GLI2
GLI3
GNAS
HRAS
JAK1
JUN
KITLG
KIT
KRAS
MDM2
MECOM
MET
MAX
NFKBIA
NKX3-1
RAD51
RASGRP1
RASGRP2
RASGRP3
RASGRP4
RALA
RALB
RB1
RELA
RUNX1T1
RAF1
RASSF1
RASSF5
ROCK1
ROCK2
ARHGEF1
ARHGEF11
ARHGEF12
SKP2
SMAD2
SMAD3
SMAD4
SOS1
SOS2
SUFU
SPI1
TRAF1
TRAF2
TRAF3
TRAF4
TRAF5
TRAF6
TFG
WNT1
WNT10A
WNT10B
WNT11
WNT16
WNT2
WNT2B
WNT3
WNT3A
WNT4
WNT5A
WNT5B
WNT6
WNT7A
WNT7B
WNT8A
WNT8B
WNT9A
WNT9B
XIAP
APPL1
ADCY1
ADCY2
ADCY3
ADCY4
ADCY5
ADCY6
ADCY7
ADCY8
ADCY9
AR
AGTR1
ARNT2
ARNT
AXIN1
AXIN2
BIRC2
BIRC3
BIRC5
BIRC7
BIRC8
BMP2
BMP4
BDKRB1
BDKRB2
CDH1
CASP3
CASP8
CASP9
CTNNA1
CTNNA2
CTNNA3
CTNNB1
CDC42
F2R
CCDC6
COL4A1
COL4A2
COL4A3
COL4A4
COL4A5
COL4A6
CSF1R
CSF2RA
CSF3R
CHUK
CUL2
CCND1
CCNE1
CCNE2
CDK2
CDK4
CDK6
CDKN1A
CDKN1B
CDKN2A
CDKN2B
CYCS
DAPK1
DAPK2
DAPK3
DVL1
DVL2
DVL3
EGLN1
EGLN2
EGLN3
EPAS1
EDNRA
EDNRB
EGFR
EGF
ERBB2
FGF1
FGF10
FGF11
FGF12
FGF13
FGF14
FGF16
FGF17
FGF18
FGF19
FGF2
FGF20
FGF21
FGF22
FGF23
FGF3
FGF4
FGF5
FGF6
FGF7
FGF8
FGF9
FGFR1
FGFR2
FGFR3
FN1
FLT3LG
FLT3
FOXO1
FZD1
FZD10
FZD2
FZD3
FZD4
FZD5
FZD6
FZD7
FZD8
FZD9
FH
GSTP1
GSK3B
GRB2
HSP90AA1
HSP90AB1
HSP90B1
HHIP
HGF
HDAC1
HDAC2
HIF1A
IKBKB
IKBKG
IGF1R
IGF1
ITGA2
ITGA2B
ITGA3
ITGA6
ITGAV
ITGB1
IL6
JUP
KLK3
LAMA1
LAMA2
LAMA3
LAMA4
LAMA5
LAMB1
LAMB2
LAMB3
LAMB4
LAMC1
LAMC2
LAMC3
LEF1
LPAR1
LPAR2
LPAR3
LPAR4
LPAR5
LPAR6
MMP1
MMP2
MMP9
MTOR
MITF
MAPK1
MAPK10
MAPK3
MAPK8
MAPK9
MAP2K1
MAP2K2
MLH1
MSH2
MSH3
MSH6
NRAS
NTRK1
NOS2
NFKB1
NFKB2
NCOA4
PAX8
PTCH1
PTCH2
PPARD
PPARG
PTEN
PIK3CA
PIK3CB
PIK3CD
PIK3CG
PIK3R1
PIK3R2
PIK3R3
PIK3R5
PLCB1
PLCB2
PLCB3
PLCB4
PLCG1
PLCG2
PGF
PDGFRA
PDGFRB
PDGFA
PDGFB
PLEKHG5
PML
PTGER1
PTGER2
PTGER3
PTGER4
PTGS2
PRKCA
PRKCB
PRKCG
PRKACA
PRKACB
PRKACG
PTK2
RALGDS
RALBP1
RHOA
RAC1
RAC2
RAC3
RET
RARA
RARB
RXRA
RXRB
RXRG
RBX1
RUNX1
STK4
STAT1
STAT3
STAT5A
STAT5B
SMO
SLC2A1
SHH
TCEB1
TCEB2
TCF7
TCF7L1
TCF7L2
TGFA
TGFB1
TGFB2
TGFB3
TGFBR1
TGFBR2
TPR
TPM3
TP53
MYC
VEGFA
VEGFB
VEGFC
VEGFD
VHL
ZBTB16

## Sheet: AR-regulated cancer genes
Table 5.	List of 141 AR-regulated genes that bellong to the pathways in cancer, based on KEGG pathway. https://www.genome.jp/kegg/
GENE NAME
NCOA4
CTNNB1
CCNE1
AR
RB1
ADCY1
ADCY3
ADCY9
APPL1
BAX
BCR
BID
BIRC3
BIRC5
BRCA2
CCND1
CCNE2
CDK2
CDK4
CDKN2A
CHUK
CKS1B
CKS2
CTBP1
CUL2
CYCS
DAPK1
E2F1
E2F2
E2F3
EGLN3
F2R
FAS
FGF13
FH
FN1
FZD3
FZD6
GLI3
GNG4
HDAC2
HSP90AA1
HSP90AB1
ITGA2
ITGA6
KITLG
LEF1
MAPK8
MAPK9
MDM2
MSH6
MYC
NFKB1
PIK3R1
PIK3R2
PIK3R3
PLCB4
PPARD
PTEN
RAD51
RALA
RASGRP1
RASSF5
ROCK1
ROCK2
RXRA
SKP2
SMAD3
STAT5B
STK4
TCF7L2
TP53
TPR
TRAF3
TRAF5
WNT10A
BCL2L1
BRAF
CDKN2B
CRK
CTBP2
CTNNA1
CXCR4
DAPK3
EP300
FOXO1
FZD5
FZD8
GNA12
GNAI3
GNAQ
GNB1
GNB2
GNB4
GNG12
HIF1A
HSP90B1
IGF1R
ITGAV
ITGB1
JAK1
JUN
LAMA1
LAMC1
LPAR3
MAPK1
MTOR
NFKBIA
NRAS
PIK3CD
PRKCA
PTGER4
PTK2
RAC1
RALBP1
RBX1
SLC2A1
SMAD4
SOS2
STAT3
VEGFA
WNT5A
WNT7B
XIAP
BAD
CASP3
CASP8
CASP9
FADD
TRAF1
TRAF2
ABL1
FOS
NFKB2
RELA
NKX3-1
BCL2
WNT10B
CTNNA2
KLK3
ZBTB16

## Sheet: GSEA-enriched pathways in DHT
Table 6.	List of 46 enriched pathways derived from the GSEA analysis of the DHT-regulated gene list.
No	Gene set name	Genes	FDR-qvalue	Gene set size (No of genes)	NES (Normalized enrichment score)
1	HALLMARK_ANDROGEN_RESPONSE%MSIGDB_C2%HALLMARK_ANDROGEN_RESPONSE	CENPN|SAT1|ELL2|TNFAIP8|ADAMTS1|TRGC1|PGM3|AZGP1|SRP19|UAP1|H1F0|UBE2J1|STEAP4|ARID5B|HERC3|HSD17B14|GPD1L|B4GALT1|TMEM50A|RAB4A|MYL12A|VAPA|KRT8|ELK4|BMPR1B|DHCR24|GNAI3|PMEPA1|SLC38A2|ELOVL5|IQGAP2|XRCC6|XRCC5|B2M|PIAS1|MERTK|SEPP1|APPBP2|FKBP5|HPGD|STK39|PA2G4|SPDEF|MAF|ITGAV|HMGCR|HMGCS1|IDI1|GSR|PTPN21|NGLY1|KLK2|KLK3|SORD|MAK|NDRG1|NKX3-1|TMPRSS2|CCND1|INSIG1|SPCS3|NCOA4|ZMIZ1|CCND3|SCD|FAD…	0.0411653	101	2.09007
2	FATTY ACID METABOLIC PROCESS%GOBP%GO:0006631	CYP2W1|CYP4F8|CYP4F12|ALOX15|CYP4V2|CES2|DECR1|CYP2E1|STAT5B|AKR1C3|CES1|ALDH3A2|THNSL2|PPARD|SGPL1|ACAD9|SLC27A4|SLC27A6|PPARGC1A|ACAT1|ACAA1|HADHB|BDH2|TECR|HSD17B8|ELOVL4|ADIPOQ|TECRL|CYP2C8|ELOVL7|HACD4|CYP2D6|CYP3A4|HACD1|CYP2C9|ACSF3|HADH|ELOVL1|ECHS1|HACD3|HACD2|OLAH|ACAA2|ELOVL2|GSTP1|CYP2C19|CYP2F1|GSTA1|GLYATL2|PCCB|MCEE|TBXAS1|ACAD11|PTGS1|ACAD10|GPX1|GPX4|ACBD5|EDN2|CYP2D7|ACOT12|ACOT…	0.0750003	226	2.05121
3	FATTY ACID METABOLISM%REACTOME%R-HSA-8978868.3	PTGES|CYP4F8|HAO2|ALOX15|CYP2J2|CYP4F3|CYP4B1|HSD17B3|CYP2E1|DECR1|AKR1C3|FASN|SLC25A1|CBR1|ABCC1|PPARD|MMAA|CROT|ELOVL5|ACAA1|HADHB|SLC22A5|SLC27A3|TECR|MORC2|HSD17B8|ACOX2|ELOVL4|PTGR1|TECRL|ELOVL7|CYP2C8|HACD4|CYP2D6|PPT2|CYP3A4|HACD1|CYP2C9|ACSF3|CYP4A22|ELOVL1|HADH|HPGD|HACD3|ECHS1|HACD2|HADHA|ACOX3|OLAH|CYP4A11|ACAA2|ACSM3|SCP2|AMACR|ELOVL2|ABCD1|CYP2C19|PTGS2|THEM5|MAPKAPK2|PCCA|PCCB|MCEE|…	0.0711606	175	2.03892
4	LEUKOCYTE HOMEOSTASIS%GOBP%GO:0001776	FOXP3|PMAIP1|IL6|GPR183|FADD|TNFAIP3|TNFSF14|JAK3|PPP2R3C|MEF2C|PDE4B|RIPK3|AKT1|HMGB1|ANXA1|FLT3|DOCK10|NCKAP1L|LYN|GAPT|DOCK11|ZC3H8|HCAR2|TNFRSF13B	0.0990768	24	-1.84998
5	PID_ERA_GENOMIC_PATHWAY%MSIGDB_C2%PID_ERA_GENOMIC_PATHWAY	LMO4|ESR1|GREB1|PDIA2|AP1B1|ANP32A|HSF2|DDX17|PGR|KLRC3|CTSD|APBB1|DDX54|UBA3|PCNA|TRIM59|PHB2|HDAC4|MPG|SOD1|NDUFV3|SRA1|MED1|ESR2|COL18A1|NCOR1|STAT5A|NR0B2|EP300|JUN|NCOR2|CEBPB|HDAC1|BRCA1|CALCOCO1|ABCA3|NRIP1|SET|NCOA1|PRDM15|CCND1|SAFB|AXIN2|XBP1|TFF1|CD82|UBE2M|LCOR|NEDD8|CHUK|MYC|C3|MTA1|NR0B1|NCOA2|POU4F2|NCOA3|POU4F1|PRL|EBAG9|DSCAM|ATP5J|SMAD4|NCOA7	0.0947432	64	-1.85709
6	REGULATION OF PHOSPHOLIPASE C ACTIVITY%GOBP%GO:1900274	C5AR1|BDNF|FLT1|ESR1|ABL2|PLCG1|FGFR1|BICD1|PDGFRA|PDGFRB|AVPR1A|GPR55|FGF2|EDNRA|HRAS|NTF4|HTR2A|S1PR4|GNAQ|HTR2B|PTH|ABL1|ITK|NTRK2|ANG|KIT|TXK|SELE|ADRA1A|PLCB2|RASGRP1|NMUR1|RASGRP4|LPAR2|LPAR1|AVPR1B|EGFR|GNA15	0.0913355	38	-1.86072
7	EXTENSION OF TELOMERES%REACTOME%R-HSA-180786.1	WRAP53|POLA1|PCNA|TERT|RFC5|POLD3|RUVBL2|POLD1|DNA2|RFC3|RFC4|FEN1|RPA3|POLD2|RFC2|POLE4|POLE|RPA2|RFC1|RPA1|POLD4|PRIM2|NHP2|RUVBL1|LIG1|DKC1|PRIM1|POLE2|POLA2|POLE3	0.0846644	30	-1.86933
8	CELLULAR ROLES OF ANTHRAX TOXIN%PATHWAY INTERACTION DATABASE NCI-NATURE CURATED DATA%CELLULAR ROLES OF ANTHRAX TOXIN	MAP2K3|IL1B|ANTXR1|MAP2K2|DEFA1B|DEFA1|MAPK3|PGR|VCAM1|MAPK1|MAP2K7|CALM1|CALM2|MAP2K6|CALM3|MAP2K1|TNF|CASP1|MAP2K4|IL18|ANTXR2|NLRP1	0.0840346	22	-1.87121
9	BARD1 SIGNALING EVENTS%PATHWAY INTERACTION DATABASE NCI-NATURE CURATED DATA%BARD1 SIGNALING EVENTS	MRE11A|UBE2D3|UBE2L3|PRKDC|RAD50|CDK2|PCNA|ATM|FANCL|CCNE1|FANCF|FANCE|TP53|RAD51|FANCA|FANCG|FANCC|NBN|XRCC6|XRCC5|BRCA1|CSTF1|BARD1|EWSR1|ATR|RBBP8|TOPBP1|FANCD2	0.0854367	28	-1.87162
10	HOMOPHILIC CELL ADHESION VIA PLASMA MEMBRANE ADHESION MOLECULES%GOBP%GO:0007156	PCDHB6|NCR3|GYPC|PLXNB3|CELSR2|PLXNB2|NPTN|CDH13|CEACAM5|KIRREL3|CD200|DSCAML1|CADM3|CRTAM|CADM2|TIGIT|PVRL4|SMAGP|ROBO1|CADM4|ITGB1|TENM3|PCDHA7|CEACAM1|TRO|PTPRT|FAT2|CDH1|PTPRM|PVRL2|CDH17|PVRL3|ROBO2|CD226|CADM1|PKD1|SDK1|DSG2|SDK2|CEACAM6|CD84|MPZL2|AMIGO2|PVR|PVRL1|AMIGO1|DSCAM	0.087687	47	-1.87187
11	BIOCARTA_MCM_PATHWAY%MSIGDB_C2%BIOCARTA_MCM_PATHWAY	ORC1|CDC6|CDK2|KITLG|MCM7|MCM2|ORC2|ORC3|MCM5|MCM6|CDT1|ORC4|ORC5|ORC6|CCNE1|MCM3|MCM4|CDKN1B	0.0899428	18	-1.87198
12	RESOLUTION OF D-LOOP STRUCTURES THROUGH SYNTHESIS-DEPENDENT STRAND ANNEALING (SDSA)%REACTOME DATABASE ID RELEASE 64%5693554	MRE11A|RMI1|RAD50|BRIP1|RMI2|BRCA2|ATM|DNA2|RAD51B|XRCC2|RAD51D|RAD51C|TOP3A|RTEL1|RAD51|PALB2|EXO1|NBN|XRCC3|BLM|KAT5|BRCA1|BARD1|WRN|RBBP8|RAD51AP1	0.0865648	26	-1.87671
13	ACTIVATION OF BH3-ONLY PROTEINS%REACTOME DATABASE ID RELEASE 64%114452	E2F1|TP63|SFN|PMAIP1|BMF|YWHAZ|PPP1R13B|BCL2L11|PPP3R1|BBC3|DYNLL2|BAD|TP73|AKT3|YWHAE|AKT2|YWHAQ|TP53|YWHAG|BCL2|YWHAH|MAPK8|TP53BP2|TFDP1|PPP3CC|DYNLL1|AKT1|TFDP2|YWHAB|BID	0.0857101	30	-1.87945
14	ESTROGEN-DEPENDENT GENE EXPRESSION%REACTOME%R-HSA-9018519.1	TGFA|AGO4|CTSD|CREBBP|CXCL12|POLR2C|MED1|POLR2K|POLR2J|POLR2G|POLR2E|POLR2D|POLR2I|HIST1H2BA|SMC1A|SMC3|HIST1H4J|HIST1H4D|HIST1H4I|HIST1H4F|FOS|HIST1H4E|HIST1H4A|HIST1H4B|HIST2H4B|HIST2H4A|HIST1H4H|KPNA2|KCTD6|GPAM|HIST4H4|KDM4B|HIST1H4L|HIST1H4K|TNRC6C|EP300|TNRC6A|HSP90AB1|JUN|TBP|GATA3|PRMT1|H2AFZ|HIST1H2AB|MYB|FOXA1|KDM1A|HIST1H2AC|RUNX1|HIST1H2AD|HIST1H2AE|HIST1H3I|GTF2F1|GTF2F2|HDAC1|HIST1H…	0.083122	148	-1.88428
15	HALLMARK_WNT_BETA_CATENIN_SIGNALING%MSIGDB_C2%HALLMARK_WNT_BETA_CATENIN_SIGNALING	DLL1|DKK1|DKK4|KAT2A|NUMB|TCF7|FZD1|FZD8|NCOR2|CCND2|PTCH1|NCSTN|WNT6|MAML1|PPARD|WNT1|RBPJ|GNAI1|TP53|DVL2|NOTCH4|ADAM17|HDAC2|NOTCH1|WNT5B|CTNNB1|HDAC11|JAG2|AXIN1|JAG1|NKD1|AXIN2|CUL1|LEF1|SKP2|HDAC5|MYC|HEY2|FRAT1|HEY1|CSNK1E|PSEN2	0.0801904	42	-1.88919
16	FANCONI ANEMIA PATHWAY%PATHWAY INTERACTION DATABASE NCI-NATURE CURATED DATA%FANCONI ANEMIA PATHWAY	MRE11A|RMI1|RAD50|BRIP1|RAD9A|WDR48|FAAP100|RAD1|RFC5|BRCA2|BTRC|APITD1|ATM|RFC3|RFC4|UBE2T|RAD17|RFC2|TOP3A|FANCM|RPA2|RPA1|FANCL|H2AFX|FANCF|FANCE|FANCI|FAN1|FANCA|PALB2|FANCG|USP1|HES1|FANCC|FANCB|ATRIP|NBN|XRCC3|BLM|BRCA1|HUS1|FAAP24|CHEK1|ATR|FBXW11|TOPBP1|FANCD2	0.0803117	47	-1.8909
17	HALLMARK_MYC_TARGETS_V2%MSIGDB_C2%HALLMARK_MYC_TARGETS_V2	HSPE1|RRP9|NOP56|NOLC1|SLC19A1|EXOSC5|NOP2|PUS1|SLC29A2|TMEM97|HK2|SRM|MAP3K6|MCM5|NPM1|CDK4|PA2G4|FARSA|PLK4|RRP12|SUPV3L1|AIMP2|NOC4L|MPHOSPH10|PHB|NOP16|DUSP2|UTP20|MCM4|PPRC1|PES1|DCTPP1|GNL3|BYSL|NIP7|TBRG4|LAS1L|SORD|MRTO4|RCL1|IPO4|MYBBP1A|WDR43|RABEPK|PPAN|UNG|TCOF1|NDUFAF4|IMP4|TFB2M|GRWD1|PLK1|HSPD1|WDR74|PRMT3|DDX18|CBX3|MYC	0.0792726	58	-1.89429
18	TELOMERE C-STRAND (LAGGING STRAND) SYNTHESIS%REACTOME DATABASE ID RELEASE 64%174417	LIG1|POLA1|PRIM1|PCNA|POLE2|RFC5|POLD3|POLD1|RFC3|DNA2|RFC4|FEN1|RPA3|POLD2|RFC2|POLE4|RPA2|POLE|POLA2|RFC1|RPA1|POLD4|POLE3|PRIM2	0.0793703	24	-1.89677
19	PID_BARD1_PATHWAY%MSIGDB_C2%PID_BARD1_PATHWAY	MRE11A|UBE2D3|UBE2L3|PRKDC|RAD50|CDK2|PCNA|ATM|CCNE1|FANCL|FANCF|FANCE|TP53|RAD51|FANCA|FANCG|FANCC|NBN|XRCC6|CSTF1|XRCC5|BRCA1|BARD1|EWSR1|ATR|RBBP8|NPM1|TOPBP1|FANCD2	0.0776858	29	-1.90078
20	DOUBLE-STRAND BREAK REPAIR VIA HOMOLOGOUS RECOMBINATION%GOBP%GO:0000724	ERCC4|GEN1|SLX1B|SPIDR|MUS81|SLX4|RAD51B|XRCC2|RAD51D|SLX1A|LIG3|TONSL|AP5S1|RAD54B|MORF4L1|ORAOV1|SWSAP1|ZSWIM7|POLQ|MEIOB|EXD2|RFWD3|RECQL|ZFYVE26|FBXO18|HELQ|AP5Z1|SWI5|MCM9|AUNIP|CDC7|NABP2|UBE2N|HUS1B|SFR1|RAD51AP1|INO80|KDM4D|POLN|SMC5|MRE11A|MMS22L|DMC1|NSMCE2|RAD50|NSMCE1|BRCA2|GINS2|POLL|RPA3|FEN1|PARP1|RAD51C|RPA2|RPA1|CDC45|GINS4|RAD51|FAN1|PALB2|NABP1|PSMD14|NBN|NUCKS1|XRCC3|SFPQ|BLM|…	0.0745113	75	-1.90693
21	PID_ATR_PATHWAY%MSIGDB_C2%PID_ATR_PATHWAY	PPP2R1A|YWHAZ|CDK2|PPP2R2B|RAD9A|MCM7|RAD1|RFC5|BRCA2|RFC3|RFC4|RAD17|CDC25A|RFC2|RPA2|RPA1|RAD51|MDM2|SSPO|CDC25C|ATRIP|PPP2CA|NBN|CCNA2|HUS1|CDC6|SMARCAL1|TIMELESS|CHEK1|MCM2|ATR|CEP164|TIPIN|CLSPN|PLK1|YWHAB|FBXW11|TOPBP1|FANCD2	0.0767014	39	-1.9076
22	DNA STRAND ELONGATION INVOLVED IN DNA REPLICATION%GOBP%GO:0006271	PARP3|LIG1|POLA1|RNASEH2A|PCNA|GINS2|RNASEH1|RFC3|DNA2|RFC4|POLD2|FEN1|PARP2|PARP1|LIG4|LIG3|POLE|GINS4|GINS3|GINS1	0.0765514	20	-1.91014
23	HOMOLOGOUS DNA PAIRING AND STRAND EXCHANGE%REACTOME DATABASE ID RELEASE 64%5693579	MRE11A|RMI1|RAD50|BRIP1|RMI2|RAD9B|RAD9A|RAD1|BRCA2|RFC5|ATM|RFC3|DNA2|RAD51B|RFC4|XRCC2|RPA3|RAD51D|RAD17|RAD51C|RFC2|TOP3A|RPA2|RPA1|RAD51|PALB2|EXO1|ATRIP|NBN|XRCC3|BLM|KAT5|HUS1|BRCA1|BARD1|CHEK1|ATR|WRN|RBBP8|RAD51AP1|TOPBP1|RHNO1	0.0794675	42	-1.91044
24	NUCLEAR RECEPTOR TRANSCRIPTION PATHWAY%REACTOME DATABASE ID RELEASE 64%383280	ESR1|NR2F6|NR0B2|NR1D1|PPARA|PGR|NRBP1|RXRA|NR4A2|RORC|NR2F1|RARA|THRA|THRB|MED1|RORB|ESR2|ESRRB|ESRRG|HNF4G|PPARD|RORA|HNF4A|NR4A1|RXRB|RXRG|ESRRA|PPARG|VDR|NR1H2|NR2C2|RARG|NR2C2AP|NR2C1|RARB|AR|NR2E1|NR1D2|NR5A1	0.0756013	39	-1.91606
25	PID_FANCONI_PATHWAY%MSIGDB_C2%PID_FANCONI_PATHWAY	MRE11A|RMI1|RAD50|BRIP1|RAD9A|WDR48|FAAP100|RAD1|RFC5|BRCA2|APITD1|ATM|RFC3|RFC4|UBE2T|RAD17|RFC2|TOP3A|FANCM|RPA2|RPA1|FANCL|FANCF|H2AFX|FANCE|FANCI|FAN1|FANCA|PALB2|SSPO|FANCG|HES1|USP1|FANCC|FANCB|ATRIP|NBN|XRCC3|BLM|HUS1|BRCA1|FAAP24|CHEK1|ATR|FBXW11|TOPBP1|FANCD2	0.0762436	47	-1.91837
26	HOMOLOGY DIRECTED REPAIR%REACTOME DATABASE ID RELEASE 64%5693538	ERCC1|ERCC4|DNA2|POLD2|POLD4|ABL1|POLK|HIST1H2BA|BABAM1|RNF8|UBE2V2|BARD1|UIMC1|TP53BP1|MDC1|HIST1H4J|HIST1H4D|FAM175A|HIST1H4I|HIST1H4F|HIST1H4E|HIST1H4A|HIST1H4B|HIST2H4B|SIRT6|HIST2H4A|HIST1H4H|HIST4H4|RHNO1|HIST1H4L|HIST1H4K|UBB|RMI1|PIAS4|RAD50|CDK2|BRIP1|RAD9B|RAD9A|RAD1|RFC5|RFC3|RFC4|PARP1|RAD17|RFC2|TOP3A|RPA2|CCNA1|RPA1|PALB2|ATRIP|NBN|RNF4|XRCC3|BLM|KAT5|HUS1|BRCA1|PPP4R2|WHSC1|HIST3H2…	0.0727205	138	-1.92533
27	DNA STRAND ELONGATION%GOBP%GO:0022616	MRE11A|DCLRE1B|POLA1|RAD50|PCNA|TERT|GINS2|RNASEH1|RFC3|DNA2|RFC4|POLD2|FEN1|PARP1|LIG4|LIG3|POLE|GINS4|GINS3|GINS1|PARP3|LIG1|NBN|RNASEH2A|PARP2	0.053694	25	-1.94797
28	RESOLUTION OF D-LOOP STRUCTURES THROUGH HOLLIDAY JUNCTION INTERMEDIATES%REACTOME%R-HSA-5693568.1	MRE11A|RMI1|RAD50|BRIP1|RMI2|GEN1|SLX1B|EME1|EME2|BRCA2|SPIDR|MUS81|ATM|SLX4|DNA2|RAD51B|XRCC2|RAD51D|RAD51C|SLX1A|TOP3A|RAD51|PALB2|EXO1|NBN|XRCC3|BLM|KAT5|BRCA1|BARD1|WRN|RBBP8|RAD51AP1	0.0535101	33	-1.95117
29	DNA RECOMBINATION%GOBP%GO:0006310	PRDM9|ERCC1|ERCC4|HMGB1|UBR2|STRA13|TONSL|VPRBP|TCF3|RAG1|TEX19|TEX11|AP5S1|RAD54B|MORF4L1|ORAOV1|SWSAP1|ZSWIM7|MEIOB|TOP2B|EXD2|RFWD3|RNF8|ZFYVE26|C14ORF39|FBXO18|BATF|HELQ|AP5Z1|MSH6|SWI5|MCM9|AUNIP|NABP2|HUS1B|SFR1|MSH3|INO80|RHNO1|POLN|RAG2|RAD50|APITD1|POLL|PARP1|LIG4|FANCM|RPA2|RPA1|EXOSC3|EXOSC6|FAN1|PALB2|CCNB1IP1|IGHMBP2|MSH5|NUCKS1|NBN|XRCC3|CORT|SFPQ|BLM|BRCA1|HUS1|RECQL5|YY1|WRN|MSH2|…	0.0533058	142	-1.95532
30	PEPTIDE LIGAND-BINDING RECEPTORS%REACTOME%R-HSA-375276.4	EDN3|HEBP1|FPR1|SSTR4|CCR8|OPRM1|BRS3|CXCR4|CXCL12|ACKR1|CXCR1|ACKR3|NTS|ECE1|PENK|ECE2|KEL|F2R|TRHR|PDYN|CCR5|OPRD1|TRH|XK|MC2R|AVPR1B|CXCL8|CXCR2|CCRL2|C5AR2|SSTR1|SSTR3|SSTR2|SSTR5|F2RL1|F2RL3|SAA1|PPBP|OPRL1|APP|ANXA1|OXT|GRP|TAC1|OPRK1|TAC3|EDN2|F2RL2|PNOC|MLNR|CORT|TACR2|GRPR|SST|HCRT|C3|NPFF|MC4R|APLN|GPER1|NMB|NPFFR1|MC3R|NMS|RXFP2|ACKR4|PROK1|NPY2R|NPY1R|RLN3|NMU|GALR2|GALR1|GALR3|PF4|PR…	0.0501578	186	-1.96126
31	NUCLEAR DNA REPLICATION%GOBP%GO:0033260	DONSON|POLA1|PCNA|RFC5|BRCA2|GINS2|POLD3|RFC3|DNA2|POLD1|RFC4|RPA3|POLD2|FEN1|RFC2|RTEL1|RPA2|RFC1|RPA1|POLD4|CDC45|PRIM2|GINS1|LIG1|PRIM1|RPA4|ORC3|GMNN|CDT1|UPF1|POLA2|SLBP	0.0486503	32	-1.96519
32	CELL CYCLE DNA REPLICATION%GOBP%GO:0044786	DONSON|POLA1|PCNA|RFC5|BRCA2|GINS2|POLD3|RFC3|DNA2|POLD1|RFC4|RPA3|POLD2|FEN1|RFC2|RTEL1|RPA2|RFC1|RPA1|POLD4|CDC45|PRIM2|GINS1|LIG1|PRIM1|ZPR1|RPA4|ORC3|GMNN|CDT1|UPF1|POLA2|SLBP	0.0510243	33	-1.96666
33	NUCLEAR SIGNALING BY ERBB4%REACTOME DATABASE ID RELEASE 64%1251985	STAT5A|ESR1|TAB2|PGR|BTC|APH1B|CXCL12|NRG1|APH1A|NRG3|NCSTN|NRG4|NRG2|HBEGF|NCOR1|WWOX|ADAM17|S100B|YAP1|CSN2|EREG|PSENEN|GFAP|PSEN1|PSEN2	0.0513915	25	-1.97032
34	HDR THROUGH HOMOLOGOUS RECOMBINATION (HRR)%REACTOME%R-HSA-5685942.1	RMI2|GEN1|SLX1B|PCNA|EME1|EME2|SPIDR|MUS81|ATM|SLX4|DNA2|RAD51B|XRCC2|POLD2|RAD51D|SLX1A|UBA52|RTEL1|POLE|RFC1|POLD4|POLK|RPS27A|BARD1|RAD51AP1|RHNO1|UBC|POLE3|MRE11A|UBB|RMI1|RAD50|BRIP1|RAD9B|RAD9A|RAD1|BRCA2|RFC5|POLH|POLD3|POLD1|RFC3|RFC4|RPA3|RAD17|RAD51C|RFC2|TOP3A|POLE4|RPA2|RPA1|RAD51|PALB2|EXO1|ATRIP|NBN|XRCC3|BLM|KAT5|HUS1|BRCA1|POLE2|CHEK1|ATR|WRN|RBBP8|TOPBP1	0.047071	67	-1.98082
35	RECOMBINATIONAL REPAIR%GOBP%GO:0000725	ERCC4|GEN1|SLX1B|SPIDR|MUS81|SLX4|RAD51B|XRCC2|RAD51D|SLX1A|LIG3|TONSL|AP5S1|RAD54B|MORF4L1|ORAOV1|SWSAP1|ZSWIM7|POLQ|MEIOB|EXD2|RFWD3|RECQL|ZFYVE26|FBXO18|HELQ|AP5Z1|SWI5|MCM9|AUNIP|CDC7|NABP2|UBE2N|HUS1B|SFR1|RAD51AP1|INO80|RHNO1|KDM4D|POLN|SMC5|MRE11A|MMS22L|DMC1|NSMCE2|RAD50|NSMCE1|BRCA2|GINS2|POLL|RPA3|FEN1|PARP1|RAD51C|RPA2|RPA1|CDC45|GINS4|RAD51|FAN1|PALB2|NABP1|PSMD14|NBN|NUCKS1|XRCC3|SFP…	0.0506358	76	-1.98156
36	SIGNALING BY ERBB4%REACTOME%R-HSA-1236394.1	STAT5A|ESR1|TAB2|PIK3R1|UBB|PGR|BTC|APH1B|CXCL12|NRG1|APH1A|HRAS|NRG3|NCSTN|UBA52|NRG4|WWP1|NRG2|HBEGF|NCOR1|WWOX|ADAM17|SOS1|S100B|RPS27A|KRAS|PIK3CA|YAP1|SHC1|CSN2|EGF|EREG|NRAS|ITCH|PSENEN|UBC|EGFR|GFAP|PSEN1|PSEN2|NEDD4	0.0528411	41	-1.98321
37	G1 S-SPECIFIC TRANSCRIPTION%REACTOME%R-HSA-69205.2	E2F6|E2F4|E2F1|POLA1|FBXO5|PCNA|LIN37|CDK1|RBL1|CCNA1|CCNE1|CDC45|RBL2|TK1|LIN52|LIN9|HDAC1|ORC1|LIN54|CDC6|TFDP1|RBBP4|CDT1|TFDP2|RRM2|TYMS|DHFR|E2F5	0.0524216	28	-1.98879
38	REGULATION OF TRANSCRIPTION INVOLVED IN G1/S TRANSITION OF MITOTIC CELL CYCLE%GOBP%GO:0000083	E2F1|BACH1|POLA1|FBXO5|PCNA|HINFP|ESRRB|CCNA1|CCNE1|CDC45|BRD4|ID2|ORC1|CDC6|TFDP1|GFI1|ZPR1|NPAT|RB1|KLF11|CDT1|TFDP2|RRM2|TYMS|DHFR|E2F7	0.045888	26	-1.9987
39	ACTIVATION OF E2F1 TARGET GENES AT G1 S%REACTOME DATABASE ID RELEASE 64%539107	E2F6|E2F4|E2F1|POLA1|FBXO5|PCNA|LIN37|CDK1|RBL1|CCNA1|CCNE1|CDC45|RBL2|TK1|LIN52|LIN9|HDAC1|ORC1|LIN54|CDC6|TFDP1|RBBP4|CDT1|TFDP2|RRM2|TYMS|DHFR|E2F5	0.0322323	28	-2.01661
40	PHOSPHOLIPASE C-ACTIVATING G-PROTEIN COUPLED RECEPTOR SIGNALING PATHWAY%GOBP%GO:0007200	MC3R|ESR1|FPR1|PLCE1|CHRM1|GALR2|OPRM1|GALR1|GALR3|ADRA1B|LPAR4|LTB4R2|GPR157|GPR55|P2RY8|DRD5|GNA11|P2RY10|PTH1R|P2RY11|GNAQ|GRM5|NMBR|P2RY4|OR5T1|LTB4R|F2R|GPR18|OPRD1|UTS2R|GRM1|CCKAR|DRD2|MCHR2|DRD1|HRH1|GPR65|C3AR1|OR56A5|NMUR1|OR13F1|LPAR1|RXFP3|ANO1|RXFP4|ACTN2|OR56A1|OR56A4|NMUR2|GNA15|KISS1R|TACR1|GPR20|CXCR2|C5AR1|PTGER3|GPR32|C5AR2|CHRM4|F2RL1|F2RL3|OPRL1|HOMER1|HTR2A|GPR33|LPAR6|GNA14…	0.0265481	92	-2.03164
41	ACTIVATION OF ATR IN RESPONSE TO REPLICATION STRESS%REACTOME DATABASE ID RELEASE 64%176187	DBF4|CDK2|RAD9B|RAD9A|MCM7|RAD1|RFC5|RFC3|RFC4|RPA3|CDC25A|RAD17|RFC2|RPA2|RPA1|CDC45|MCM4|CDC25C|ATRIP|HUS1|ORC1|CDC6|MCM10|CHEK1|MCM2|ORC2|MCM8|ATR|ORC3|MCM5|MCM6|CLSPN|CDC7|ORC4|ORC5|ORC6|MCM3	0.00434037	37	-2.09823
42	DNA-DEPENDENT DNA REPLICATION%GOBP%GO:0006261	POLA1|RNASEH1|DNA2|POLD2|STRA13|TONSL|POLD4|THOC1|PARP3|POLB|ZNF830|PRIM1|RFWD3|FBXO18|SETMAR|RTFDC1|POLN|MCMBP|PRIMPOL|ETAA1|RFC5|APITD1|RFC3|MGME1|RFC4|PARP1|LIG4|RFC2|PNKP|FANCM|RPA2|RPA1|NUCKS1|C10ORF2|CORT|BLM|BAZ1A|CDC34|BOD1L1|ZPR1|WRN|TEFM|PARP2|RPAIN|CDK9|CDK2AP1|PCNA|EME1|EME2|MUS81|RTEL1|LIG3|POLE|RFC1|PRIM2|POLQ|RNASEH2A|ZRANB3|ORC2|ORC3|CDC7|CDT1|ORC4|ORC5|ORC6|UPF1|POLG|POLA2|SLBP|A…	0.00303706	101	-2.11145
43	DNA STRAND ELONGATION%REACTOME%R-HSA-69190.2	POLA1|MCM7|PCNA|GINS2|RFC5|POLD3|POLD1|RFC3|DNA2|RFC4|FEN1|RPA3|POLD2|RFC2|RPA2|RFC1|RPA1|CDC45|POLD4|PRIM2|GINS4|GINS3|MCM4|GINS1|LIG1|PRIM1|MCM2|MCM8|MCM5|MCM6|POLA2|MCM3	0.00270552	32	-2.12796
44	ACTIVATION OF THE PRE-REPLICATIVE COMPLEX%REACTOME%R-HSA-68962.3	DBF4|POLA1|CDK2|MCM7|RPA3|POLE4|POLE|RPA2|RPA1|CDC45|PRIM2|MCM4|PRIM1|ORC1|CDC6|MCM10|POLE2|MCM2|ORC2|MCM8|ORC3|MCM5|RPA4|MCM6|GMNN|CDC7|CDT1|ORC4|ORC5|ORC6|POLA2|POLE3|MCM3	0.00141705	33	-2.15358
45	HALLMARK_E2F_TARGETS%MSIGDB_C2%HALLMARK_E2F_TARGETS	MYBL2|POLD2|DEK|TK1|CKS1B|SMC1A|NAP1L1|BARD1|SMC3|DIAPH3|RAD50|RAD1|CDK1|RFC3|UBE2T|RFC2|MLH1|RPA2|RPA1|PMS2|USP1|PRPS1|NBN|HUS1|TFRC|MSH2|CTPS1|SHMT1|NOP56|PCNA|RBBP7|STAG1|POLE|PRIM2|PTTG1|SYNCRIP|KIF4A|ESPL1|NME1|NUP153|MKI67|CCNB2|SRSF1|EZH2|SRSF2|HN1|CDK4|RAD51AP1|CENPM|PDS5B|SMC6|POLA2|KIF18B|HMMR|SLBP|PPP1R8|CDKN3|PHF5A|NASP|RQCD1|ILF3|BRMS1L|TRIP13|PSIP1|PAICS|MMS22L|XPO1|PNN|EED|DUT|DONS…	0	200	-2.32908
46	DNA REPLICATION%GOBP%GO:0006260	POLA1|ING4|KCTD13|RNASEH1|DNA2|POLD2|ING5|STRA13|TONSL|POLD4|THOC1|PARP3|POLB|ZNF830|PRIM1|REV1|RFWD3|BARD1|NAP1L1|FBXO18|KIAA0101|SETMAR|RTFDC1|MCM5|TOP1|POLN|MCMBP|RMI1|RAD50|CDK2|PRIMPOL|BRIP1|SPHAR|MCM7|ETAA1|RFC5|APITD1|CDK1|POLL|RFC3|MGME1|RFC4|RAD17|PARP1|LIG4|RFC2|TOP3A|PNKP|FANCM|RPA2|RPA1|MCM4|KAT7|IGHMBP2|ATRIP|NUCKS1|NBN|C10ORF2|KAT5|CORT|BLM|BRCA1|BAZ1A|CDC34|BOD1L1|SET|ZPR1|RECQL5|W…	0	161	-2.33329
